# Supplementary material for: Tris(ethyl­enediammonium) bis­[(2-amino­ethyl)ammonium] bis­[bis­(μ5-hydrogen phosphato)penta-μ2-oxido-deca­oxido­penta­molybdenum(VI)] deca­hydrate
Source: Acta Crystallogr Sect E Struct Rep Online. 2010 Apr 30;66(Pt 5):m599–600. doi: 10.1107/S160053681001545X (PMC2979102; doi:10.1107/S160053681001545X)
Supplement: Supplementary file 2 [file e-66-0m599-Isup2.hkl]

# 
# h,k,l, Fc-squared, Fo-squared, sigma(Fo-squared) and status flag 
# 
data_I
_shelx_title ' 100311g in P-1' 
_shelx_refln_list_code          4 
_shelx_F_calc_maximum      301.98 
_exptl_crystal_F_000      1130.00 
_reflns_d_resolution_high  0.8403 
 
loop_ 
 _symmetry_equiv_pos_as_xyz 
 'x, y, z' 
 '-x, -y, -z' 
 
_cell_length_a    10.0045 
_cell_length_b    10.6625 
_cell_length_c    15.1884 
_cell_angle_alpha  87.405 
_cell_angle_beta   73.119 
_cell_angle_gamma  77.978 
 
_shelx_F_squared_multiplier     1.000 
 
loop_ 
 _refln_index_h 
 _refln_index_k 
 _refln_index_l 
 _refln_F_squared_calc 
 _refln_F_squared_meas 
 _refln_F_squared_sigma 
 _refln_observed_status 
   1   0   0    36816.69    33163.65    825.81 o 
   2   0   0     4474.24     3814.51    148.33 o 
   3   0   0    49814.22    46687.77   1850.22 o 
   4   0   0     1846.24     1693.50     68.90 o 
   5   0   0     5645.96     5355.23    371.13 o 
   6   0   0      666.91      575.76     75.44 o 
   7   0   0      100.36       36.14     29.19 o 
   8   0   0     6471.57     6688.34    399.25 o 
   9   0   0     3756.11     4410.67    312.77 o 
  10   0   0      304.52      274.48    122.29 o 
  11   0   0     1797.59     2496.63    245.62 o 
 -10   1   0      346.43      189.34    121.62 o 
  -9   1   0     1346.81     1446.22    168.10 o 
  -8   1   0     1348.10     1258.03    167.53 o 
  -7   1   0      649.29      670.79     75.72 o 
  -6   1   0     1242.82     1189.79     64.29 o 
  -5   1   0     6221.58     5998.51    180.83 o 
  -4   1   0     3230.70     2808.56     95.90 o 
  -3   1   0    17797.16    18604.10   1247.22 o 
  -2   1   0        7.38       30.17     17.76 o 
  -1   1   0      403.12      466.20     36.76 o 
   0   1   0     2578.49     2914.83    133.15 o 
   1   1   0     1768.77     1447.31     56.22 o 
   2   1   0     1115.13      885.33     47.32 o 
   3   1   0     8548.32     8301.67    222.44 o 
   4   1   0    11977.59     9123.25    340.77 o 
   5   1   0      860.43      691.40     44.61 o 
   6   1   0        1.17        5.31     23.03 o 
   7   1   0    10683.19    11246.01    319.94 o 
   8   1   0     5187.41     5415.13    231.99 o 
   9   1   0     5927.42     6944.82    431.72 o 
  10   1   0       60.66       83.62    100.57 o 
  11   1   0     3311.03     3423.03    292.39 o 
 -10   2   0      517.67      457.15    132.38 o 
  -9   2   0       27.61      -46.00     70.57 o 
  -8   2   0    10888.15    10862.76    404.83 o 
  -7   2   0      305.04      344.52     72.86 o 
  -6   2   0    11491.39    11339.47    407.10 o 
  -5   2   0      815.96      753.51     96.83 o 
  -4   2   0     1673.57     1615.81     69.99 o 
  -3   2   0      797.08      900.59     77.43 o 
  -2   2   0    27257.72    30776.50   1360.13 o 
  -1   2   0     3941.82     3984.43    133.32 o 
   0   2   0     2189.13     2654.82    133.34 o 
   1   2   0     2511.78     2842.16    149.15 o 
   2   2   0     8082.17     6942.18    234.63 o 
   3   2   0        1.30      -19.95     19.05 o 
   4   2   0     5611.24     5613.80    209.70 o 
   5   2   0     2131.00     2060.15     78.49 o 
   6   2   0       12.99        9.80     23.40 o 
   7   2   0      100.28       99.60     43.32 o 
   8   2   0     4256.19     4147.56    206.24 o 
   9   2   0      348.22      467.38    108.15 o 
  10   2   0      345.20      291.15    129.43 o 
  11   2   0      653.42      847.26    179.91 o 
 -10   3   0      715.89      755.35    166.29 o 
  -9   3   0        6.92     -121.86     81.24 o 
  -8   3   0     3176.44     3113.43    172.54 o 
  -7   3   0       49.77        6.54     46.54 o 
  -6   3   0     4080.97     3846.79    181.76 o 
  -5   3   0    12251.33    12861.39    580.54 o 
  -4   3   0      349.21      325.82     64.48 o 
  -3   3   0     3287.08     3600.27    200.58 o 
  -2   3   0    19175.70    19867.16    616.46 o 
  -1   3   0     5366.90     5966.83    199.45 o 
   0   3   0    12849.92    14601.09    641.82 o 
   1   3   0    22115.87    25976.78   1125.74 o 
   2   3   0    15536.21    16436.47    739.83 o 
   3   3   0    25085.42    25314.67    799.22 o 
   4   3   0      468.71      401.06     64.10 o 
   5   3   0    27408.63    29173.74    932.15 o 
   6   3   0        0.21      -40.56     33.67 o 
   7   3   0     8939.53     8502.31    621.87 o 
   8   3   0        2.76       -6.37     41.44 o 
   9   3   0      117.19       97.97     56.06 o 
  10   3   0     2282.09     2655.01    254.20 o 
  11   3   0      402.50      537.54    163.53 o 
  -9   4   0     8307.05     9174.72    375.92 o 
  -8   4   0      588.24      421.30     93.91 o 
  -7   4   0      804.61      736.81     93.82 o 
  -6   4   0     2830.01     2709.92    147.29 o 
  -5   4   0     1207.47     1128.03    115.05 o 
  -4   4   0    15097.67    17272.29    809.45 o 
  -3   4   0     7521.30     8106.37    405.06 o 
  -2   4   0     2400.30     2219.58    291.15 o 
  -1   4   0    13735.81    13658.40    437.76 o 
   0   4   0    27086.62    28438.64   1229.36 o 
   1   4   0    12481.85    13078.87    599.82 o 
   2   4   0      349.82      349.15     66.29 o 
   3   4   0    15139.03    16104.75    747.25 o 
   4   4   0      316.87      261.55     43.26 o 
   5   4   0     1190.06     1170.69    106.95 o 
   6   4   0       18.26      -52.03     34.69 o 
   7   4   0    19178.58    21266.57    720.30 o 
   8   4   0     3799.87     3725.47    193.03 o 
   9   4   0      590.13      572.93     93.24 o 
  10   4   0     4129.22     4482.45    234.75 o 
  11   4   0     5011.08     5757.65    427.44 o 
  -9   5   0      212.21       82.89     82.75 o 
  -8   5   0     5493.05     5195.15    252.06 o 
  -7   5   0        2.14      -69.23     60.38 o 
  -6   5   0     4059.32     4080.63    284.15 o 
  -5   5   0      127.01      121.81     69.91 o 
  -4   5   0     1237.29     1106.88    108.67 o 
  -3   5   0     5917.59     6415.00    340.29 o 
  -2   5   0     8114.64     8694.58    434.49 o 
  -1   5   0     3114.62     2835.60    214.15 o 
   0   5   0      682.13      636.40     72.10 o 
   1   5   0     3281.12     3841.23    222.39 o 
   2   5   0        7.28       46.38     44.57 o 
   3   5   0     4257.48     4403.34    265.24 o 
   4   5   0    14112.22    15897.50    761.35 o 
   5   5   0      258.53      273.37     62.10 o 
   6   5   0      322.13      242.07     57.17 o 
   7   5   0     1555.29     1600.42    116.37 o 
   8   5   0     1342.74     1504.53    135.10 o 
   9   5   0      109.98      123.26     72.54 o 
  10   5   0      919.89     1020.12    125.38 o 
  11   5   0      171.04      137.19     85.22 o 
  -8   6   0     3191.67     2959.66    186.77 o 
  -7   6   0      580.99      440.87     94.99 o 
  -6   6   0     1476.44     1706.89    230.62 o 
  -5   6   0      545.39      428.20    103.81 o 
  -4   6   0     6072.24     6788.34    372.96 o 
  -3   6   0     7465.63     7275.12    387.25 o 
  -2   6   0     2009.27     1968.19     93.47 o 
  -1   6   0    14220.25    14104.95    540.06 o 
   0   6   0    10543.87     9474.21    462.20 o 
   1   6   0     3713.27     3834.37    233.15 o 
   2   6   0      645.88      539.54     93.14 o 
   3   6   0    11231.41    11113.30    564.20 o 
   4   6   0     9811.41     9370.21    498.58 o 
   5   6   0    26852.60    31373.66   1454.41 o 
   6   6   0      130.31       66.57     66.00 o 
   7   6   0      493.70      352.80    197.24 o 
   8   6   0    10939.05    11828.09    459.64 o 
   9   6   0     2682.21     2902.04    182.19 o 
  10   6   0      764.70      720.92    121.24 o 
  -8   7   0      583.73      520.15    118.12 o 
  -7   7   0      105.23       26.21     86.10 o 
  -6   7   0     4936.01     5231.71    412.77 o 
  -5   7   0      917.14      774.30    125.34 o 
  -4   7   0     6364.95     7014.83    391.63 o 
  -3   7   0     3488.34     3682.08    236.86 o 
  -2   7   0    19467.67    19047.67    903.54 o 
  -1   7   0     2903.58     2611.16    128.62 o 
   0   7   0     1114.23     1113.59    112.34 o 
   1   7   0    14567.36    13809.36    667.92 o 
   2   7   0      776.42      798.49    120.67 o 
   3   7   0      446.58      235.43     81.53 o 
   5   7   0      430.92      511.92    136.76 o 
   6   7   0      482.67      497.73    134.48 o 
   7   7   0      244.28       69.43     96.95 o 
   8   7   0      156.08       91.91     91.14 o 
   9   7   0     2211.80     2582.73    305.34 o 
  10   7   0      462.27      549.00    115.74 o 
  -7   8   0      307.85      159.81    141.34 o 
  -6   8   0      302.29      213.92     84.57 o 
  -5   8   0      116.12      -13.33     73.62 o 
  -4   8   0     2591.76     2601.30    204.96 o 
  -3   8   0     8589.22     8959.63    481.92 o 
  -2   8   0     1721.18     1796.33    157.53 o 
  -1   8   0        0.51      -32.57     53.05 o 
   0   8   0       73.45       68.57     63.24 o 
   1   8   0     3807.26     3598.08    248.01 o 
   2   8   0     1642.94     1339.27    152.48 o 
   4   8   0       21.80     -103.34     84.38 o 
   5   8   0        6.91     -104.19    102.29 o 
   6   8   0     4159.25     4458.58    354.77 o 
   7   8   0     9318.92    12432.66    712.87 o 
   8   8   0     1015.47     1320.13    206.58 o 
   9   8   0      263.33       94.19    110.38 o 
  10   8   0     2079.91     2567.11    270.48 o 
  -6   9   0       14.22       90.57    127.24 o 
  -5   9   0     1286.71     1311.27    220.86 o 
  -4   9   0       22.41      128.76     90.19 o 
  -3   9   0       37.41      -28.38     75.34 o 
  -2   9   0      235.06      122.76     81.81 o 
  -1   9   0       51.19       82.67     75.62 o 
   0   9   0      215.91      120.86     76.29 o 
   2   9   0      421.32      374.96    112.19 o 
   3   9   0      359.23      434.96    143.24 o 
   4   9   0     9422.41    11588.26    674.68 o 
   5   9   0     6409.44     7818.75    521.54 o 
   6   9   0     2172.20     2677.11    287.15 o 
   7   9   0       48.59      -24.67    114.29 o 
   8   9   0     1592.60     1902.23    276.48 o 
   9   9   0     3148.25     3083.02    309.05 o 
  -5  10   0     4237.03     4034.85    356.96 o 
  -3  10   0      515.49      518.77    124.38 o 
  -2  10   0      942.06     1030.12    159.62 o 
  -1  10   0    20914.87    21809.92   1062.88 o 
   0  10   0     2530.88     2577.01    216.67 o 
   1  10   0     5982.00     5371.74    336.77 o 
   2  10   0      428.84      302.96    126.29 o 
   3  10   0      400.84      655.63    149.91 o 
   4  10   0     4141.39     5113.26    397.25 o 
   5  10   0     3091.40     4289.91    380.58 o 
   6  10   0       98.50      110.29    136.10 o 
   7  10   0     2515.59     2865.49    308.20 o 
   8  10   0     2505.93     2892.07    321.72 o 
  -1  11   0      849.35      872.69    145.91 o 
   0  11   0       10.59      -80.86     89.34 o 
   1  11   0      754.90      665.92    129.62 o 
   3  11   0     1958.10     2149.95    265.34 o 
   4  11   0       13.38     -109.53    132.48 o 
   5  11   0      414.33      410.96    191.43 o 
   6  11   0      718.36      930.12    245.24 o 
   7  11   0     1305.25     1815.09    311.15 o 
   1  12   0      432.50      426.49    127.62 o 
   2  12   0       36.63       33.33     80.48 o 
   4  12   0     4008.22     4178.38    359.82 o 
   5  12   0      476.44      692.11    217.05 o 
  -5 -12   1      499.54      695.16    222.77 o 
  -4 -12   1       41.89       -3.90    164.58 o 
  -3 -12   1      849.47      986.97    205.91 o 
  -7 -11   1     1319.28     2333.58    337.34 o 
  -6 -11   1     1971.59     2987.88    378.48 o 
  -5 -11   1        5.91     -114.19    148.86 o 
  -4 -11   1      104.77       26.67    155.53 o 
  -3 -11   1     2178.36     2338.91    263.72 o 
  -2 -11   1        1.66     -134.38    112.38 o 
  -1 -11   1       75.27      164.38     87.34 o 
   3 -11   1     1421.34     1526.89    235.15 o 
  -8 -10   1     3469.14     4531.72    404.49 o 
  -7 -10   1      177.43       57.24    164.29 o 
  -6 -10   1     5790.04     7868.94    561.92 o 
  -5 -10   1     2609.94     3199.79    330.58 o 
  -2 -10   1     1527.15     1532.61    200.20 o 
  -1 -10   1     7385.50     6074.14    379.34 o 
   0 -10   1     1479.06     1377.94    177.91 o 
   1 -10   1      827.82      934.50    144.19 o 
   4 -10   1       53.89      -20.48    123.62 o 
   5 -10   1      412.47      299.05    168.86 o 
  -9  -9   1      564.24      746.87    203.34 o 
  -8  -9   1     2229.66     2578.63    318.96 o 
  -7  -9   1     7005.51     8599.24    571.82 o 
  -6  -9   1      980.40     1154.60    213.53 o 
  -4  -9   1     9547.24     9469.55    547.35 o 
  -3  -9   1      854.22      870.02    155.62 o 
  -2  -9   1     3869.71     3657.61    271.72 o 
  -1  -9   1     2090.98     1987.38    184.67 o 
   0  -9   1     1238.19     1144.44    114.00 o 
   1  -9   1    13314.39    14274.04    719.92 o 
   2  -9   1     2402.95     2320.91    192.96 o 
   3  -9   1     4908.26     4852.68    307.44 o 
   4  -9   1     1088.00     1416.13    211.15 o 
   5  -9   1     4103.90     3552.56    314.86 o 
   6  -9   1     1193.13     1121.26    208.77 o 
  -9  -8   1       26.38        1.14    103.53 o 
  -8  -8   1      674.08     1005.07    193.15 o 
  -7  -8   1      434.06      463.53    171.43 o 
  -6  -8   1     1195.83     1601.56    241.34 o 
  -5  -8   1     2824.51     2574.25    226.39 o 
  -4  -8   1      129.16       98.48     83.24 o 
  -3  -8   1     5044.97     4766.77    317.25 o 
  -2  -8   1    12755.93    12800.67    654.78 o 
  -1  -8   1    14055.10    14735.00    724.68 o 
   0  -8   1     9369.29     9069.28    336.42 o 
   1  -8   1     1384.66     1312.03    130.10 o 
   2  -8   1     3360.20     3509.03    231.43 o 
   3  -8   1        2.56      -21.05     61.33 o 
   4  -8   1     1439.22     1482.51    151.81 o 
   5  -8   1     1686.13     1733.16    130.66 o 
   6  -8   1      434.74      452.58    141.62 o 
   7  -8   1      257.94      109.91    134.38 o 
 -10  -7   1     7013.39     7279.30    348.22 o 
  -9  -7   1     1532.67     1798.92    156.41 o 
  -8  -7   1     1304.90     1592.26    143.22 o 
  -7  -7   1     3851.15     4529.91    342.20 o 
  -6  -7   1     7772.22     9553.64    564.87 o 
  -5  -7   1     5776.18     6171.95    383.25 o 
  -4  -7   1     3314.43     3140.45    240.29 o 
  -3  -7   1     2768.98     2650.25    207.15 o 
  -2  -7   1     1162.94     1262.79    132.38 o 
  -1  -7   1     8509.39     8672.29    455.15 o 
   0  -7   1      694.86      612.87     98.19 o 
   1  -7   1     2060.55     2019.89    112.86 o 
   2  -7   1      561.00      751.35    102.19 o 
   3  -7   1        1.17      -67.14     45.62 o 
   4  -7   1     2373.24     2182.43    170.67 o 
   5  -7   1       11.03      -27.55     47.42 o 
   6  -7   1      345.55      356.15    139.77 o 
   7  -7   1       84.45       35.33    113.81 o 
   8  -7   1      688.56      663.35    175.53 o 
 -10  -6   1     4145.45     4079.84    332.91 o 
  -9  -6   1      114.26       -3.32     68.84 o 
  -8  -6   1     1103.04     1317.47    134.30 o 
  -7  -6   1       45.92       18.33     50.28 o 
  -6  -6   1     2914.88     2881.97    217.62 o 
  -5  -6   1    13466.28    13839.74    699.16 o 
  -4  -6   1      997.41      666.49    114.86 o 
  -3  -6   1     6460.14     6453.38    363.44 o 
  -2  -6   1    21187.40    22540.22   1032.02 o 
  -1  -6   1      796.39      621.73     90.38 o 
   0  -6   1      161.20      142.86     52.57 o 
   1  -6   1    26226.64    26795.62    848.17 o 
   2  -6   1     1057.42      990.21     65.52 o 
   3  -6   1    25510.35    27666.15   1263.27 o 
   4  -6   1      573.84      895.45    108.95 o 
   5  -6   1       85.44       14.83     51.00 o 
   6  -6   1    22065.59    23662.82   1122.03 o 
   7  -6   1     5447.24     5416.96    254.83 o 
   8  -6   1      454.37      402.36     95.07 o 
 -10  -5   1      176.58       63.97     77.21 o 
  -9  -5   1     1461.08     1280.29    182.77 o 
  -8  -5   1     4574.64     4713.30    232.53 o 
  -7  -5   1      664.59      632.17     91.79 o 
  -6  -5   1     1713.58     1238.79    136.57 o 
  -5  -5   1     3914.97     3521.86    247.43 o 
  -4  -5   1    20274.30    20725.75   1574.94 o 
  -3  -5   1      104.77       52.57     51.05 o 
  -2  -5   1     5474.72     5519.17    304.48 o 
  -1  -5   1     4589.24     5208.88    282.39 o 
   0  -5   1      415.15      410.87     65.24 o 
   1  -5   1     4158.97     4297.23    164.27 o 
   2  -5   1      696.88      611.56     65.00 o 
   3  -5   1      281.11      191.46     96.38 o 
   4  -5   1      195.12      126.86     53.14 o 
   5  -5   1      703.53      783.41    164.62 o 
   6  -5   1      368.95      389.80     78.72 o 
   7  -5   1       46.27       11.79     62.87 o 
   8  -5   1      302.84      284.53     79.99 o 
   9  -5   1      120.42       72.39     84.21 o 
 -11  -4   1      315.03      295.15    144.77 o 
 -10  -4   1     5387.84     6078.99    290.21 o 
  -9  -4   1      370.81      143.18     66.12 o 
  -8  -4   1      804.97      574.31     86.37 o 
  -7  -4   1     3961.54     4163.83    203.92 o 
  -6  -4   1       43.57      -32.35     32.29 o 
  -5  -4   1    25622.44    24352.91    793.90 o 
  -4  -4   1       92.12       45.43     32.38 o 
  -3  -4   1     2964.83     2854.64    127.39 o 
  -2  -4   1    15401.59    14408.42    665.16 o 
  -1  -4   1     8437.33     8020.85    388.77 o 
   0  -4   1      120.42      128.38     36.95 o 
   1  -4   1     3145.53     3324.86    151.91 o 
   2  -4   1     7227.82     8240.02    319.10 o 
   3  -4   1      134.11      101.51     23.62 o 
   4  -4   1     7802.92     8248.28    499.44 o 
   5  -4   1     3244.23     2991.95    148.01 o 
   6  -4   1     4100.48     4044.59    189.78 o 
   7  -4   1      710.30      655.72    145.48 o 
   8  -4   1     1075.84      902.49    108.37 o 
   9  -4   1     3717.42     3770.77    202.63 o 
  10  -4   1      302.01      258.96    125.43 o 
 -11  -3   1     1389.57     1461.65    223.72 o 
 -10  -3   1    13451.24    15726.07    854.11 o 
  -9  -3   1       88.40        0.79     62.91 o 
  -8  -3   1       29.91      -22.22     43.52 o 
  -7  -3   1     8096.07     7225.88    306.86 o 
  -6  -3   1     1084.31      962.33     80.20 o 
  -5  -3   1      521.82      451.79     61.79 o 
  -4  -3   1     7228.43     7460.22    271.77 o 
  -3  -3   1      150.85      124.85     68.86 o 
  -2  -3   1    26653.59    27193.96    850.14 o 
  -1  -3   1       83.64       36.86     27.62 o 
   0  -3   1     2530.92     3270.65    170.29 o 
   1  -3   1    35613.40    40383.47   1229.87 o 
   2  -3   1       23.23       15.15     32.14 o 
   3  -3   1    10795.91    11411.26    363.23 o 
   4  -3   1    13172.88    14166.85    478.98 o 
   5  -3   1        2.44      -26.55     32.61 o 
   6  -3   1    16038.15    16395.78    725.54 o 
   7  -3   1     4788.97     4505.69    206.10 o 
   8  -3   1     7833.86     7562.56    378.01 o 
   9  -3   1      444.82      312.08     76.40 o 
  10  -3   1       47.09      -54.48     98.95 o 
 -11  -2   1        8.68       24.29    120.48 o 
 -10  -2   1        2.49      -22.48    100.29 o 
  -9  -2   1      550.03      689.54    144.77 o 
  -8  -2   1       11.81      -29.20     45.55 o 
  -7  -2   1     6080.55     6156.36    254.50 o 
  -6  -2   1    11131.79    10534.60    379.06 o 
  -5  -2   1     1975.99     1792.14    147.24 o 
  -4  -2   1      162.49       74.38     36.72 o 
  -3  -2   1    15781.70    13705.47    785.54 o 
  -2  -2   1    38331.54    36664.58   1123.50 o 
  -1  -2   1     6024.47     6295.50    209.17 o 
   0  -2   1     1414.39     1516.51     87.43 o 
   1  -2   1    14743.37    16061.08    495.60 o 
   2  -2   1    24562.00    26058.28    796.38 o 
   3  -2   1    19947.64    20910.23    851.30 o 
   4  -2   1    10878.87    11614.78    504.50 o 
   5  -2   1    19204.52    20063.76    525.18 o 
   6  -2   1    18211.27    20749.74    690.31 o 
   7  -2   1     4492.64     4691.98    262.10 o 
   8  -2   1     4067.33     4182.32    200.30 o 
   9  -2   1     1041.73      842.78    147.24 o 
  10  -2   1      310.00      298.20    122.38 o 
 -11  -1   1       87.12      138.96    124.67 o 
 -10  -1   1     1294.33     1459.94    174.48 o 
  -9  -1   1      150.26       62.19     97.24 o 
  -8  -1   1      684.63      725.55    124.34 o 
  -7  -1   1     3835.95     3814.33    205.20 o 
  -6  -1   1        4.22      -10.09     22.40 o 
  -5  -1   1     1366.73     1137.79     83.95 o 
  -4  -1   1       23.97        0.87     14.98 o 
  -3  -1   1    17385.60    15184.92    664.40 o 
  -2  -1   1     8970.77     8657.82    373.39 o 
  -1  -1   1      113.51       46.52     11.50 o 
   0  -1   1    35081.70    41962.92   1430.41 o 
   1  -1   1     3223.95     3182.67    167.68 o 
   2  -1   1    10943.45    12149.93    312.37 o 
   3  -1   1     5692.91     6580.31    182.09 o 
   4  -1   1    13502.53    14353.39    380.06 o 
   5  -1   1        2.52       -1.27     17.78 o 
   6  -1   1        9.62      -22.49     21.40 o 
   7  -1   1      255.44      176.40     58.86 o 
   8  -1   1       17.68      -32.33     42.00 o 
   9  -1   1      390.36      273.53    109.34 o 
  10  -1   1      795.87      786.97    152.19 o 
  11  -1   1      487.94      726.21    168.67 o 
 -10   0   1     3257.48     3023.31    259.91 o 
  -9   0   1     7107.57     7101.02    433.63 o 
  -8   0   1      372.29      263.24     94.67 o 
  -7   0   1     5507.50     5615.48    195.60 o 
  -6   0   1     5139.01     5179.68    165.57 o 
  -5   0   1    27961.72    28624.76    859.15 o 
  -4   0   1     7865.52     7939.25    393.28 o 
  -3   0   1      470.32      539.51    116.76 o 
  -2   0   1    22697.06    22970.19   1216.60 o 
  -1   0   1      100.54       70.00     11.77 o 
   0   0   1       68.15      148.57     18.95 o 
   1   0   1     4532.88     5096.39    131.30 o 
   2   0   1    17009.86    17670.86    445.47 o 
   3   0   1    21368.07    18765.39    478.73 o 
   4   0   1        0.64       -0.84     13.98 o 
   5   0   1    20532.79    21773.36    953.11 o 
   6   0   1    37463.73    40607.92   1034.82 o 
   7   0   1       50.52       21.00     26.63 o 
   8   0   1      614.99      802.30    136.57 o 
   9   0   1     6639.76     6765.58    413.25 o 
  10   0   1      105.59       69.72    104.29 o 
  11   0   1     9036.58     9782.03    580.01 o 
 -10   1   1     1703.69     2064.71    214.86 o 
  -9   1   1     2279.26     2052.33    203.62 o 
  -8   1   1     4432.32     4006.19    279.34 o 
  -7   1   1     2395.60     2345.97    130.52 o 
  -6   1   1     3884.83     3786.80    132.38 o 
  -5   1   1     1485.67     1378.28     65.49 o 
  -4   1   1     4379.64     4536.88    168.02 o 
  -3   1   1     3964.06     3491.52    127.38 o 
  -2   1   1     3472.40     3321.40    130.57 o 
  -1   1   1     9359.95     9959.46    451.72 o 
   0   1   1    42992.27    46510.79   1412.65 o 
   1   1   1    19177.10    21001.62    897.64 o 
   2   1   1    19434.10    20272.12    681.12 o 
   3   1   1      425.15      306.64     27.35 o 
   4   1   1     1189.02      712.02     38.85 o 
   5   1   1     1646.34     1495.42     66.42 o 
   6   1   1     3007.67     2580.53    103.49 o 
   7   1   1     4126.57     3894.34    138.87 o 
   8   1   1     3607.75     3869.71    183.90 o 
   9   1   1        0.85      -53.91     72.95 o 
  10   1   1     1936.69     2331.48    228.58 o 
  11   1   1      632.20      705.16    164.86 o 
 -10   2   1      129.20      204.00    121.24 o 
  -9   2   1        0.18      -58.48     82.38 o 
  -8   2   1      372.99      304.39    110.10 o 
  -7   2   1     2876.63     2611.03    143.27 o 
  -6   2   1    11683.70    11055.14    549.39 o 
  -5   2   1    21332.13    20846.71    661.98 o 
  -4   2   1     9346.28     9155.84    301.02 o 
  -3   2   1    12619.52    13409.83    624.97 o 
  -2   2   1    44085.50    47381.07   2081.09 o 
  -1   2   1      305.59      385.82     41.81 o 
   0   2   1    10282.71    10733.10    468.20 o 
   1   2   1       30.87       50.67     21.81 o 
   2   2   1     1563.90     1284.42     62.43 o 
   3   2   1    40827.04    36501.90   1124.79 o 
   4   2   1     1744.14     1307.86     73.64 o 
   5   2   1      333.86      210.44     28.55 o 
   6   2   1     1066.13      946.07     57.09 o 
   7   2   1     4079.04     3599.47    207.30 o 
   8   2   1     4912.74     4969.46    220.62 o 
   9   2   1      892.70      836.67    100.78 o 
  10   2   1      983.04     1199.36    192.77 o 
  11   2   1      346.57      281.82    124.67 o 
 -10   3   1     2642.27     2355.48    236.48 o 
  -9   3   1     3390.46     3297.88    270.86 o 
  -8   3   1      256.39      179.39     68.70 o 
  -7   3   1     6317.93     5812.32    253.83 o 
  -6   3   1    14533.03    13200.99    470.26 o 
  -5   3   1     6592.06     6572.05    360.48 o 
  -4   3   1     7345.96     6868.06    358.58 o 
  -3   3   1      426.04      539.82     71.05 o 
  -2   3   1     3221.35     2916.35    169.53 o 
  -1   3   1     2921.22     2461.99     92.34 o 
   0   3   1     5382.73     5629.27    268.01 o 
   1   3   1       30.30       15.33     25.91 o 
   2   3   1     7149.80     6825.68    339.15 o 
   3   3   1     2996.71     3350.33    160.72 o 
   4   3   1     8360.53     8715.15    306.76 o 
   5   3   1      244.11      135.24     36.97 o 
   6   3   1      959.18      827.46     68.75 o 
   7   3   1     6153.57     6369.71    259.80 o 
   8   3   1     3197.32     2861.06    156.97 o 
   9   3   1      536.79      495.33     83.39 o 
  10   3   1     2152.98     2209.97    151.08 o 
  11   3   1     3527.43     4001.52    336.01 o 
  -9   4   1     3444.62     3687.89    294.77 o 
  -8   4   1     1491.59     1399.20    132.29 o 
  -7   4   1     4414.77     3966.67    201.42 o 
  -6   4   1     5866.99     5757.48    246.82 o 
  -5   4   1      123.98       41.24     57.72 o 
  -4   4   1     5782.15     5851.28    320.77 o 
  -3   4   1    15295.07    17272.11    807.54 o 
  -2   4   1     2909.68     2597.77    161.62 o 
  -1   4   1     2919.70     2648.18    105.08 o 
   0   4   1    11065.65    10156.33    466.77 o 
   1   4   1    12773.09    12498.85    578.30 o 
   2   4   1    70414.83    73960.16   3150.74 o 
   3   4   1      208.53      123.05     51.33 o 
   4   4   1      510.78      437.01     55.00 o 
   5   4   1    37807.75    40769.18   1283.06 o 
   6   4   1    10247.73    10332.47    463.91 o 
   7   4   1     1430.37     1441.58    107.02 o 
   8   4   1      358.65      196.71    113.38 o 
   9   4   1      925.45      922.46    107.26 o 
  10   4   1     1283.40     1215.76    128.35 o 
  11   4   1      801.72     1129.84    204.00 o 
  -9   5   1      778.29      551.25    164.38 o 
  -8   5   1      295.55      168.31     88.48 o 
  -7   5   1      229.12      176.04     70.13 o 
  -6   5   1        3.82      -52.76     67.72 o 
  -5   5   1     1226.28     1233.74    131.15 o 
  -4   5   1      375.31      525.06     84.29 o 
  -3   5   1     2917.02     3141.79    201.81 o 
  -2   5   1        3.10        2.32     22.95 o 
  -1   5   1      746.94      821.44     54.85 o 
   0   5   1     2604.91     2711.04    119.73 o 
   1   5   1     4666.29     5405.55    293.34 o 
   2   5   1      662.05      811.16    103.72 o 
   3   5   1     1155.71     1093.64    133.81 o 
   4   5   1     3508.93     4082.19    266.29 o 
   5   5   1      752.97      856.97    122.76 o 
   6   5   1      775.55      771.60     85.63 o 
   7   5   1      304.21      263.50     65.58 o 
   8   5   1       92.34       55.34     56.67 o 
   9   5   1     7116.35     7959.65    337.95 o 
  10   5   1     1296.75     1238.50    138.96 o 
  11   5   1       10.09      -64.36     75.63 o 
  -8   6   1      417.74      206.91     94.09 o 
  -7   6   1       92.80      227.47     83.12 o 
  -6   6   1    15331.36    16907.24    844.02 o 
  -5   6   1     6045.01     6516.34    376.39 o 
  -4   6   1      101.77      101.24     65.62 o 
  -3   6   1     7997.35     8744.67    456.11 o 
  -2   6   1    12519.36    13002.10    636.30 o 
  -1   6   1     7193.03     6863.69    247.62 o 
   0   6   1    16467.64    17587.70    577.79 o 
   1   6   1     2718.58     2857.59    194.48 o 
   2   6   1     2560.04     2692.25    200.48 o 
   3   6   1    23082.76    28468.83   1304.60 o 
   4   6   1     4440.72     5565.08    346.77 o 
   5   6   1     5748.82     6448.91    395.06 o 
   6   6   1     3087.46     3363.98    256.20 o 
   7   6   1     1223.69     1276.23    198.43 o 
   8   6   1       16.84      -12.60     53.41 o 
   9   6   1      259.77      185.46     79.66 o 
  10   6   1     4074.88     4287.11    234.68 o 
  11   6   1     2404.76     2482.53    275.43 o 
  -7   7   1        0.38     -107.57    112.57 o 
  -6   7   1     1353.06     1415.84    180.29 o 
  -5   7   1      206.02      173.81     88.10 o 
  -4   7   1      210.65       89.34     68.67 o 
  -3   7   1     8260.21     8041.23    434.77 o 
  -2   7   1      665.76      751.73    107.15 o 
  -1   7   1      387.31      524.77     92.00 o 
   0   7   1     8325.29     8119.31    299.69 o 
   1   7   1      625.08      885.07    124.76 o 
   2   7   1    10693.63    11173.78    579.82 o 
   3   7   1     9652.99    11371.88    604.97 o 
   4   7   1     7668.44     9675.74    544.30 o 
   5   7   1     5681.63     6420.05    410.96 o 
   6   7   1     2098.68     2415.29    228.10 o 
   7   7   1    24595.89    29778.39   1413.84 o 
   8   7   1       89.57       16.57     88.10 o 
   9   7   1      331.44      575.82    149.43 o 
  10   7   1     5694.53     6330.39    383.39 o 
  -6   8   1     1919.07     1850.78    154.26 o 
  -5   8   1     1307.61     1239.27    146.10 o 
  -4   8   1     1306.63     1336.98    146.19 o 
  -3   8   1     1120.91     1219.46    151.24 o 
  -2   8   1     2632.34     2686.25    203.62 o 
  -1   8   1     3176.12     3212.64    224.77 o 
   0   8   1     1279.98     1169.49     86.38 o 
   1   8   1     9588.46     9630.69    504.39 o 
   2   8   1    10245.41    10460.43    561.16 o 
   3   8   1     5292.12     6098.80    392.01 o 
   4   8   1      922.04     1395.46    200.48 o 
   5   8   1      460.93      662.97    138.67 o 
   6   8   1      931.46     1305.46    196.86 o 
   7   8   1        1.69       19.71     92.86 o 
   8   8   1      299.97      172.67    124.00 o 
   9   8   1       66.80       34.86    109.24 o 
  10   8   1        1.06       67.33    120.19 o 
  -6   9   1     2300.61     2085.49    167.09 o 
  -5   9   1     1104.08     1220.03    176.58 o 
  -4   9   1     7768.85     8202.57    471.63 o 
  -3   9   1      549.10      503.15    112.19 o 
  -2   9   1      603.46      736.87    125.81 o 
  -1   9   1    10351.28    10126.52    545.92 o 
   0   9   1     1086.46     1239.55    159.62 o 
   1   9   1     1485.68     1549.08    157.34 o 
   2   9   1      299.15      273.34    106.00 o 
   3   9   1     1051.87     1234.41    186.10 o 
   4   9   1     4188.51     4838.78    358.48 o 
   5   9   1     2081.92     2373.29    250.86 o 
   6   9   1       15.74      -12.29    105.53 o 
   7   9   1     1663.68     2591.39    311.44 o 
   8   9   1       20.43      -28.48    109.43 o 
   9   9   1      768.94      854.40    199.62 o 
  -4  10   1      256.59      432.11    129.72 o 
  -3  10   1      374.01      301.44    111.62 o 
  -2  10   1      475.63      468.58    119.24 o 
  -1  10   1     1961.13     2001.76    187.72 o 
   0  10   1       60.25     -111.29     74.19 o 
   1  10   1     5851.07     5734.89    358.48 o 
   2  10   1    12865.41    11531.59    617.44 o 
   3  10   1      851.71      701.16    151.81 o 
   4  10   1     1256.38     1977.28    255.53 o 
   5  10   1     9038.44    11617.50    696.78 o 
   6  10   1       28.73      -12.38    120.19 o 
   7  10   1     5095.17     7107.97    520.77 o 
   8  10   1     1022.77     1745.66    284.48 o 
  -2  11   1     1392.80     1309.17    186.29 o 
  -1  11   1      303.19      122.38     97.05 o 
   0  11   1      956.08     1068.31    163.53 o 
   1  11   1     1300.45     1123.07    161.43 o 
   3  11   1     1701.01     1813.09    210.58 o 
   4  11   1      256.18      199.24    132.57 o 
   5  11   1       27.54      -27.81    135.43 o 
   6  11   1      593.89      962.59    237.43 o 
   7  11   1     2559.89     3294.27    360.20 o 
   0  12   1       66.35        8.67    113.53 o 
   1  12   1       26.78      -95.24     98.19 o 
   2  12   1     6493.90     5115.54    333.82 o 
   4  12   1       31.76      100.57    135.05 o 
   5  12   1       35.34      -68.29    140.77 o 
   6  12   1      603.77      469.06    187.62 o 
  -5 -12   2       60.90      -48.00    179.62 o 
  -4 -12   2     2125.07     2667.20    339.82 o 
  -3 -12   2      518.18      427.06    171.34 o 
   0 -12   2      474.04      468.20    165.53 o 
   1 -12   2     1301.82     1233.65    231.43 o 
  -6 -11   2     1384.55     2355.20    336.01 o 
  -5 -11   2      670.51      646.59    203.53 o 
  -2 -11   2     5461.41     5029.73    364.10 o 
   1 -11   2      616.41      727.35    182.39 o 
   2 -11   2     1182.09     1253.36    202.39 o 
   3 -11   2       50.41       80.48    116.48 o 
  -8 -10   2     1128.22     1668.42    286.01 o 
  -7 -10   2     5156.71     6408.34    492.11 o 
  -6 -10   2      141.60      193.72    151.34 o 
  -5 -10   2      356.20      270.39    135.34 o 
  -4 -10   2    12520.65    12585.05    699.16 o 
  -3 -10   2     1480.40     1271.17    186.67 o 
  -2 -10   2     1922.09     1675.66    191.72 o 
  -1 -10   2       43.93       15.24     99.53 o 
   2 -10   2     6274.16     6512.43    442.49 o 
   3 -10   2      149.80      -23.43    120.86 o 
   4 -10   2     3858.38     3668.75    316.96 o 
   5 -10   2     8230.91     7496.55    514.87 o 
  -8  -9   2       72.22      325.05    156.10 o 
  -7  -9   2     2362.88     2689.20    297.53 o 
  -5  -9   2        0.11      -15.33     84.48 o 
  -4  -9   2     8989.83     8758.86    516.20 o 
  -3  -9   2      241.98      177.81     96.00 o 
  -2  -9   2      277.94      272.58     98.10 o 
  -1  -9   2     2973.46     2929.21    229.72 o 
   0  -9   2       19.46      -11.75     50.05 o 
   1  -9   2     1161.66     1455.27    151.62 o 
   3  -9   2      323.96      301.15    138.77 o 
   4  -9   2     1964.37     1924.04    215.24 o 
   5  -9   2     1683.78     2143.76    269.91 o 
   6  -9   2      431.57      407.72    166.38 o 
  -9  -8   2       56.37      -52.76    116.00 o 
  -8  -8   2      154.12      128.00    122.86 o 
  -7  -8   2      562.90      533.63    170.29 o 
  -6  -8   2     2233.73     2295.48    220.00 o 
  -5  -8   2      303.65      287.44    103.34 o 
  -4  -8   2       37.26      -15.05     67.81 o 
  -3  -8   2      157.46      146.57     81.34 o 
  -2  -8   2      344.43      327.53     92.57 o 
  -1  -8   2      593.70      506.68    105.43 o 
   0  -8   2     6746.72     6867.15    317.86 o 
   1  -8   2     1521.20     1356.31     93.57 o 
   2  -8   2      548.62      619.73    102.00 o 
   3  -8   2    11031.31    11683.17    613.40 o 
   4  -8   2    10575.97    10026.23    585.73 o 
   5  -8   2      289.23      186.96    108.86 o 
   6  -8   2      608.93      628.68    168.48 o 
   7  -8   2     1547.92     1358.03    214.20 o 
 -10  -7   2       85.60      107.59     87.60 o 
  -9  -7   2     1462.03     1435.33    152.07 o 
  -8  -7   2     2257.24     2385.92    168.77 o 
  -7  -7   2      438.74      455.25    119.62 o 
  -6  -7   2        0.37      -46.86     73.14 o 
  -5  -7   2     1080.46     1274.98    172.67 o 
  -4  -7   2     5451.43     4858.59    313.34 o 
  -3  -7   2       76.67       -2.38     56.00 o 
  -2  -7   2        9.32      -42.57     48.10 o 
  -1  -7   2    13267.27    14048.70    682.87 o 
   0  -7   2     9263.03     9204.02    469.92 o 
   1  -7   2     8546.84     8821.31    317.62 o 
   2  -7   2       44.93       18.47     34.21 o 
   3  -7   2     2863.35     3130.13    263.96 o 
   4  -7   2      744.18      871.92    183.86 o 
   5  -7   2      812.01      903.00    193.62 o 
   6  -7   2     1235.81     1411.27    204.29 o 
   7  -7   2      668.35      629.35    159.34 o 
   8  -7   2      349.48      301.44    137.72 o 
 -10  -6   2      309.03      171.46     89.92 o 
  -9  -6   2      180.77       45.39     77.33 o 
  -8  -6   2    13986.79    15758.89    587.88 o 
  -7  -6   2    11144.29    11088.44    609.06 o 
  -6  -6   2      171.19      248.60     61.18 o 
  -5  -6   2    21362.84    20988.88    705.73 o 
  -4  -6   2    37127.34    35894.05   1609.18 o 
  -3  -6   2     4918.31     4514.67    279.91 o 
  -2  -6   2    14231.71    14627.28    701.92 o 
  -1  -6   2     3190.31     3194.93    207.72 o 
   0  -6   2     1477.25     1589.37    129.05 o 
   1  -6   2    24644.12    26865.73    850.69 o 
   2  -6   2     1052.00     1045.16     69.29 o 
   3  -6   2     6608.99     7280.11    281.02 o 
   4  -6   2     8194.24     8924.35    337.70 o 
   5  -6   2      112.34       79.96     51.00 o 
   6  -6   2       11.64       13.63     59.57 o 
   7  -6   2     1513.29     1252.89    193.43 o 
   8  -6   2      665.14      607.16    146.67 o 
 -10  -5   2      554.32      477.35     99.97 o 
  -9  -5   2       32.39      -76.30     63.68 o 
  -8  -5   2       29.43      -43.32     49.33 o 
  -7  -5   2     3918.09     3899.14    281.05 o 
  -6  -5   2     3355.57     2922.13    156.22 o 
  -5  -5   2      618.45      550.47     69.61 o 
  -4  -5   2     1137.77     1057.26    115.00 o 
  -3  -5   2     4184.52     4124.47    250.77 o 
  -2  -5   2     1798.01     1844.42    144.19 o 
  -1  -5   2     1169.17     1258.41    109.34 o 
   0  -5   2      401.99      278.48     58.76 o 
   1  -5   2     5204.90     6009.52    216.31 o 
   2  -5   2     5107.18     5876.68    210.56 o 
   3  -5   2     7706.61     8087.94    235.14 o 
   4  -5   2       34.58       11.90     36.55 o 
   5  -5   2     6164.57     6381.30    258.88 o 
   6  -5   2     2524.24     2400.71    139.11 o 
   7  -5   2     4804.12     4580.89    296.01 o 
   8  -5   2     1386.34     1465.42    121.18 o 
   9  -5   2     1548.29     1460.70    201.15 o 
 -10  -4   2     7563.20     9576.07    404.51 o 
  -9  -4   2      427.94      299.92     76.95 o 
  -8  -4   2      327.21      242.75     68.77 o 
  -7  -4   2     8143.88     8246.68    333.27 o 
  -6  -4   2      690.75      643.08     78.07 o 
  -5  -4   2       69.84       42.82     35.76 o 
  -4  -4   2     3149.41     3451.68    180.72 o 
  -3  -4   2     1506.21     1301.54     76.51 o 
  -2  -4   2     2147.47     1760.80    128.00 o 
  -1  -4   2     1383.48     1398.89    106.95 o 
   0  -4   2     2350.84     1996.05    129.81 o 
   1  -4   2     9984.00     9968.94    397.72 o 
   2  -4   2       26.30        4.13     17.80 o 
   3  -4   2       77.20       71.33     21.03 o 
   4  -4   2    24040.54    25460.22    656.77 o 
   5  -4   2     5198.89     5469.92    226.10 o 
   6  -4   2      490.33      560.71     76.88 o 
   7  -4   2      553.61      450.65    106.43 o 
   8  -4   2      229.48      171.57     68.39 o 
   9  -4   2     1044.54     1019.02    168.19 o 
 -10  -3   2     3329.10     3525.89    299.72 o 
  -9  -3   2     2050.33     2167.42    395.29 o 
  -8  -3   2     4126.26     4522.88    260.86 o 
  -7  -3   2       28.47       52.50     48.00 o 
  -6  -3   2     6986.68     6405.74    365.82 o 
  -5  -3   2     7062.39     6942.56    267.25 o 
  -4  -3   2    28583.19    28342.54    899.25 o 
  -3  -3   2      331.75      312.23     52.10 o 
  -2  -3   2      351.71      270.39     33.07 o 
  -1  -3   2    55550.62    58267.81   3074.40 o 
   0  -3   2      229.90      185.85     64.53 o 
   1  -3   2    22561.45    24527.32    623.32 o 
   2  -3   2    12619.16    14878.74    388.21 o 
   3  -3   2    14298.94    16681.06    436.34 o 
   4  -3   2     5195.69     5608.51    264.82 o 
   5  -3   2       18.80        3.84     20.92 o 
   6  -3   2      186.66      154.72     64.33 o 
   7  -3   2      370.00      457.82     71.01 o 
   8  -3   2     2194.84     2010.34    133.88 o 
   9  -3   2     2107.56     2311.19    146.95 o 
  10  -3   2       64.60       72.48     99.15 o 
 -10  -2   2      603.59      686.21    160.48 o 
  -9  -2   2      119.53       56.19    108.00 o 
  -8  -2   2     3168.43     3646.98    235.96 o 
  -7  -2   2      442.72      170.96     69.43 o 
  -6  -2   2      365.11      428.10     94.38 o 
  -5  -2   2     2398.96     1996.96    110.11 o 
  -4  -2   2      750.59      666.10     83.72 o 
  -3  -2   2     1776.51     1790.56     87.43 o 
  -2  -2   2       15.17        0.31     15.23 o 
  -1  -2   2    24070.21    25918.23    649.67 o 
   0  -2   2    43695.27    52693.13   1588.09 o 
   1  -2   2     1253.82     1200.66     50.16 o 
   2  -2   2    20967.76    21953.01    556.17 o 
   3  -2   2    71512.63    74924.84   1928.70 o 
   4  -2   2     4586.09     4668.02    141.95 o 
   5  -2   2     6260.14     6430.52    190.78 o 
   6  -2   2     4984.75     4939.72    173.48 o 
   7  -2   2      217.32       96.47     47.37 o 
   8  -2   2    18225.12    19726.82    674.09 o 
   9  -2   2     5564.35     6194.67    357.10 o 
  10  -2   2      383.08      154.86    108.00 o 
 -10  -1   2      885.32     1006.78    174.96 o 
  -9  -1   2     2398.77     2586.25    234.01 o 
  -8  -1   2        0.53       12.67     77.62 o 
  -7  -1   2     7590.04     7922.68    339.58 o 
  -6  -1   2     3481.59     3367.52    221.15 o 
  -5  -1   2      481.80      351.97     47.91 o 
  -4  -1   2     2046.19     1940.48     74.22 o 
  -3  -1   2    15721.01    14384.65    568.58 o 
  -2  -1   2     9759.99     9786.33    895.64 o 
  -1  -1   2      930.39      800.74     41.36 o 
   0  -1   2     1030.75     1166.04     72.03 o 
   1  -1   2      890.62      753.68     36.90 o 
   2  -1   2     3877.62     4057.14    116.22 o 
   3  -1   2       40.95       36.65     13.76 o 
   4  -1   2     1248.33     1346.26     57.02 o 
   5  -1   2    10620.56    10692.48    443.75 o 
   6  -1   2     9303.00     9321.01    400.65 o 
   7  -1   2      166.18      120.49     33.67 o 
   8  -1   2      132.21       79.65     47.66 o 
   9  -1   2     1306.51     1349.55    177.05 o 
  10  -1   2      542.97      579.92    138.57 o 
  11  -1   2      188.50      186.00    121.34 o 
 -10   0   2      345.36      478.49    138.48 o 
  -9   0   2     2286.93     2524.91    228.77 o 
  -8   0   2     9817.69    10471.09    575.35 o 
  -7   0   2      156.86       82.67     72.57 o 
  -6   0   2      728.81      561.88     50.29 o 
  -5   0   2     7709.00     7478.65    722.02 o 
  -4   0   2     4454.39     4190.08    204.72 o 
  -3   0   2    33949.91    32354.01   1002.08 o 
  -2   0   2     8197.15     8558.05    301.10 o 
  -1   0   2     2421.34     2070.02     77.85 o 
   0   0   2    91191.67    94759.62   2859.04 o 
   1   0   2    75252.98    80749.95   2413.62 o 
   2   0   2      372.75      243.54     17.93 o 
   3   0   2     4604.70     4249.22    122.49 o 
   4   0   2    15123.32    12598.50    333.68 o 
   5   0   2     1192.89     1039.04    124.36 o 
   6   0   2     2274.31     2363.61    166.30 o 
   7   0   2       27.55      -13.00     26.18 o 
   8   0   2       10.83      -34.94     31.44 o 
   9   0   2      512.30      674.11    139.15 o 
  10   0   2      192.31      263.91    114.48 o 
  11   0   2     1665.66     1821.57    211.15 o 
 -10   1   2     3624.60     3559.03    291.72 o 
  -9   1   2     1158.50     1005.74    168.00 o 
  -8   1   2     8486.81     9363.07    526.96 o 
  -7   1   2     1773.01     1537.18    105.89 o 
  -6   1   2      199.77      124.70     44.78 o 
  -5   1   2    15528.36    12994.96    644.59 o 
  -4   1   2     3078.98     3025.59    192.58 o 
  -3   1   2     1397.41     1266.08     61.79 o 
  -2   1   2     6936.85     6186.93    203.59 o 
  -1   1   2       14.95       20.76      9.46 o 
   0   1   2     4196.81     3597.37    122.07 o 
   1   1   2      853.91      706.02     47.91 o 
   2   1   2     1413.25     1309.97     46.28 o 
   3   1   2    12748.77    11797.08    307.94 o 
   4   1   2      132.00       87.51     18.29 o 
   5   1   2        3.85      -11.48     16.63 o 
   6   1   2    11016.69    10243.58    370.47 o 
   7   1   2       29.56       33.80     28.29 o 
   8   1   2     7586.24     8274.09    318.30 o 
   9   1   2      415.00      340.51     97.81 o 
  10   1   2     5608.30     6359.48    418.10 o 
  11   1   2     2543.05     2966.45    268.20 o 
 -10   2   2     1710.63     1762.04    229.53 o 
  -9   2   2      503.36      540.39    132.57 o 
  -8   2   2      340.90      410.39    110.76 o 
  -7   2   2     2568.48     2512.04    144.27 o 
  -6   2   2     2672.46     2263.96    188.77 o 
  -5   2   2     5378.47     5663.84    324.01 o 
  -4   2   2        8.27        1.25     17.19 o 
  -3   2   2      543.21      556.87     71.72 o 
  -2   2   2     9047.18     8347.90    402.39 o 
  -1   2   2    38416.22    40660.88   1238.43 o 
   0   2   2    23925.57    26316.62    807.55 o 
   1   2   2    10988.64    12633.14    554.58 o 
   2   2   2    25240.48    25682.68   1108.31 o 
   3   2   2    20995.37    19429.81    614.46 o 
   4   2   2      652.01      548.05     47.81 o 
   5   2   2     1008.24      838.39     81.82 o 
   6   2   2      896.69      686.82     53.26 o 
   7   2   2      256.96      192.72     37.16 o 
   8   2   2     7879.71     8418.17    350.34 o 
   9   2   2     6525.41     7181.15    513.63 o 
  10   2   2     2044.19     2382.63    228.01 o 
  11   2   2     2157.61     2428.25    250.77 o 
  -9   3   2     1419.67     1389.65    199.81 o 
  -8   3   2      451.82      368.68    127.34 o 
  -7   3   2        6.67      -53.11     57.36 o 
  -6   3   2       29.24       19.71     63.14 o 
  -5   3   2    12333.28    13673.26    674.30 o 
  -4   3   2      222.73      286.01     69.43 o 
  -3   3   2    11854.71    14176.89    671.16 o 
  -2   3   2     1584.46     1026.98     85.72 o 
  -1   3   2     1326.82     1150.35     72.29 o 
   0   3   2    21418.11    23330.25    723.11 o 
   1   3   2     8561.57     8632.48    396.58 o 
   2   3   2    53136.62    53510.07   2279.19 o 
   3   3   2      123.65       87.34     38.19 o 
   4   3   2     1835.71     1396.64     93.00 o 
   5   3   2    28311.30    27610.69    880.16 o 
   6   3   2     3692.27     3606.73    163.23 o 
   7   3   2      775.25      571.24     69.40 o 
   8   3   2     1267.30     1313.17    105.59 o 
   9   3   2     1477.79     1726.72    171.72 o 
  10   3   2      254.71      239.95     70.19 o 
  11   3   2       83.37        9.14    117.24 o 
  -9   4   2     5841.29     6190.52    418.20 o 
  -8   4   2     8457.32     8070.88   1062.83 o 
  -7   4   2     1536.49     1456.85    125.75 o 
  -6   4   2       35.21      -14.00     72.19 o 
  -5   4   2    13621.35    14788.15    728.02 o 
  -4   4   2     5317.33     5914.04    329.25 o 
  -3   4   2    18897.42    21013.24    975.74 o 
  -2   4   2     1584.28     1572.51    120.19 o 
  -1   4   2      697.31      673.61     39.98 o 
   0   4   2    14392.28    13313.89    768.26 o 
   1   4   2    31944.75    36406.63   1566.04 o 
   2   4   2       45.10       61.53     37.72 o 
   3   4   2    16243.15    15784.26    731.35 o 
   4   4   2     3414.05     3344.27    214.86 o 
   5   4   2    17166.18    17210.55    575.88 o 
   6   4   2      200.21       98.85     45.79 o 
   7   4   2     5926.12     5274.50    327.39 o 
   8   4   2    17606.87    18691.04    753.45 o 
   9   4   2       79.01       66.39     59.57 o 
  10   4   2       99.86      133.98     64.84 o 
  11   4   2     6535.07     7512.65    338.43 o 
  -8   5   2     3722.76     3388.36    200.89 o 
  -7   5   2     2971.74     2902.74    174.19 o 
  -6   5   2      589.41      574.97    121.72 o 
  -5   5   2      438.86      293.82     89.43 o 
  -4   5   2     3097.08     2982.83    204.86 o 
  -3   5   2      430.18      450.11     80.10 o 
  -2   5   2       79.99       30.19     44.95 o 
  -1   5   2     1165.26     1055.45     98.57 o 
   0   5   2      555.05      579.60     48.35 o 
   1   5   2       15.80        2.67     31.62 o 
   2   5   2    14226.67    14823.48    691.63 o 
   3   5   2     2204.74     2332.72    170.19 o 
   4   5   2     7307.71     7584.27    410.58 o 
   5   5   2      125.20      139.72     62.57 o 
   6   5   2     4324.12     4489.82    289.53 o 
   7   5   2      613.59      623.34     92.10 o 
   8   5   2        1.41      -58.22     38.81 o 
   9   5   2     1116.61     1313.46    129.07 o 
  10   5   2     1995.64     1901.87    142.74 o 
  11   5   2      354.96      256.60     93.89 o 
  -8   6   2     3280.05     3098.98    233.39 o 
  -7   6   2      930.90      844.14    112.46 o 
  -6   6   2     1226.44     1467.65    179.72 o 
  -5   6   2      416.38      412.20    102.10 o 
  -4   6   2     7255.05     7877.04    432.30 o 
  -3   6   2     9123.67     9909.56    512.87 o 
  -2   6   2     1949.76     1603.18    137.72 o 
  -1   6   2     9755.11     9575.99    326.50 o 
   0   6   2    31025.38    33383.40   1045.96 o 
   1   6   2     6392.51     6660.63    347.15 o 
   2   6   2     1581.86     1395.65    128.00 o 
   3   6   2    19273.38    19999.69    936.21 o 
   4   6   2     4777.69     4777.06    302.86 o 
   5   6   2    17077.88    18108.79    880.12 o 
   6   6   2     1832.51     1879.57    178.86 o 
   7   6   2      427.65      220.67     85.24 o 
   8   6   2     2475.34     2588.15    226.96 o 
   9   6   2     6785.52     7254.69    320.09 o 
  10   6   2       66.99      -43.72     64.53 o 
  11   6   2       24.29      -67.56     77.04 o 
  -7   7   2     1192.27     1094.07    137.04 o 
  -6   7   2     1203.01     1334.70    180.39 o 
  -5   7   2     5425.09     5839.94    361.63 o 
  -4   7   2     1636.65     1765.09    163.91 o 
  -3   7   2      793.86      844.02    119.62 o 
  -2   7   2    10028.60    10084.13    524.58 o 
  -1   7   2       49.18       26.10     49.62 o 
   0   7   2    12218.62    12429.19    426.15 o 
   1   7   2     1063.47     1100.02    114.67 o 
   2   7   2     7245.68     7602.65    413.53 o 
   3   7   2       25.84      -59.81     55.14 o 
   4   7   2      642.71      763.73    140.29 o 
   5   7   2     3767.10     3757.99    277.91 o 
   6   7   2        0.18       31.72     76.95 o 
   7   7   2     1846.19     2229.48    225.15 o 
   8   7   2     3445.48     3500.46    287.63 o 
   9   7   2     1294.69     1547.46    210.20 o 
  10   7   2      485.36      298.39    124.10 o 
  -6   8   2      686.39      706.40    165.72 o 
  -5   8   2       34.32      -76.57     75.62 o 
  -4   8   2      327.31      223.81     95.81 o 
  -3   8   2     6715.58     7012.25    405.15 o 
  -2   8   2     5167.64     4940.68    308.77 o 
  -1   8   2     4058.30     4327.24    279.82 o 
   0   8   2      146.66       60.67     61.72 o 
   1   8   2      607.12      624.68    100.95 o 
   2   8   2     3698.17     3645.80    252.39 o 
   3   8   2     3301.67     3288.07    246.86 o 
   4   8   2     1973.68     2021.38    202.00 o 
   5   8   2      755.26      645.54    142.38 o 
   6   8   2     2145.45     2228.43    229.24 o 
   7   8   2    12645.39    14867.19    803.45 o 
   8   8   2     6749.93     7764.46    500.39 o 
   9   8   2       89.79       78.48    109.24 o 
  10   8   2       13.64      -58.76    118.29 o 
  -5   9   2      643.13      703.54    151.15 o 
  -4   9   2      291.31      342.58    114.95 o 
  -3   9   2       10.25      -49.81     76.67 o 
  -2   9   2      518.05      515.35    119.53 o 
  -1   9   2      114.93       73.62     70.86 o 
   0   9   2       20.28      -27.05     70.38 o 
   1   9   2     4208.23     4183.90    282.86 o 
   2   9   2     5998.99     6232.62    372.01 o 
   3   9   2        5.19      -17.43     82.86 o 
   4   9   2      850.93      875.07    164.86 o 
   5   9   2    10768.46    12761.05    712.97 o 
   6   9   2      113.26       84.29    104.19 o 
   7   9   2     1987.74     2742.44    280.58 o 
   8   9   2        1.73     -125.34    115.53 o 
   9   9   2       74.32      -21.52    121.15 o 
  -4  10   2    14082.68    15020.91    789.64 o 
  -3  10   2     7720.11     8079.04    476.20 o 
  -2  10   2      467.40      640.78    130.86 o 
  -1  10   2     8316.42     8297.81    480.68 o 
   0  10   2     9145.07     9152.59    520.30 o 
   1  10   2     3114.02     3060.16    242.29 o 
   2  10   2      603.09      634.59    132.67 o 
   3  10   2     2920.13     3230.84    261.82 o 
   4  10   2      188.29       96.67    116.76 o 
   5  10   2     5149.41     6313.38    443.72 o 
   6  10   2        0.29      -81.24     97.53 o 
   7  10   2      890.19     1257.27    245.72 o 
   8  10   2     2234.32     2614.92    292.67 o 
   9  10   2        6.03      -16.00    127.43 o 
  -3  11   2       33.60     -116.48     99.62 o 
  -2  11   2      572.80      382.77    121.72 o 
  -1  11   2      325.26      438.68    121.81 o 
   0  11   2      398.53      333.25    120.00 o 
   1  11   2       62.94       29.24     82.67 o 
   2  11   2      632.86      574.30    120.29 o 
   3  11   2      652.17      854.11    167.15 o 
   4  11   2      783.69      760.21    178.29 o 
   5  11   2     1487.33     1628.42    253.15 o 
   6  11   2       93.48      198.19    155.24 o 
   7  11   2     4263.52     5064.11    435.25 o 
   0  12   2      670.99      830.59    172.96 o 
   1  12   2        2.10     -112.00     90.57 o 
   2  12   2        5.09      -72.76     88.19 o 
   4  12   2     2862.38     2554.82    263.53 o 
   5  12   2     2523.73     2418.53    275.05 o 
   6  12   2      209.54      243.24    189.53 o 
  -4 -12   3       26.03      -17.71    132.86 o 
  -3 -12   3     1901.81     1737.47    254.67 o 
   0 -12   3      321.33      477.06    166.10 o 
   1 -12   3      829.87      806.02    190.00 o 
  -5 -11   3      583.59      296.67    131.15 o 
  -4 -11   3      252.88      136.10    112.76 o 
  -3 -11   3     2904.14     2411.58    247.43 o 
  -2 -11   3      904.76      540.20    160.10 o 
   0 -11   3       46.61      -31.33    111.91 o 
   1 -11   3      314.76      283.53    144.77 o 
   2 -11   3        7.72      -65.43    122.67 o 
   3 -11   3     1049.04     1063.45    214.10 o 
  -7 -10   3     1483.56     1846.14    277.53 o 
  -6 -10   3     3647.09     2942.54    274.58 o 
  -5 -10   3      625.83      718.78    169.91 o 
  -4 -10   3     3006.11     2788.54    258.67 o 
  -3 -10   3       83.75       52.48     90.38 o 
  -2 -10   3      145.79       25.05    100.29 o 
  -1 -10   3     6195.02     5473.69    258.84 o 
   0 -10   3     2068.95     1886.23    232.48 o 
   1 -10   3     1640.40     1650.99    220.86 o 
   2 -10   3     1393.46     1460.03    218.67 o 
   3 -10   3        5.86       57.24    121.05 o 
   4 -10   3      229.69       68.48    136.57 o 
   5 -10   3      482.70      360.58    165.43 o 
  -8  -9   3     1233.56     1487.08    249.91 o 
  -6  -9   3     6355.52     5929.94    407.53 o 
  -5  -9   3        0.07      -73.81     87.34 o 
  -4  -9   3     3730.52     3485.79    279.15 o 
  -3  -9   3     5507.38     5352.50    355.06 o 
  -2  -9   3     1552.38     1449.41    129.38 o 
  -1  -9   3     1479.80     1382.11    115.72 o 
   0  -9   3     5664.63     5525.99    250.75 o 
   1  -9   3     1367.88     1277.17    183.62 o 
   2  -9   3     8947.38     9177.45    546.11 o 
   3  -9   3     3094.86     3103.78    280.77 o 
   4  -9   3     2998.02     2768.54    271.24 o 
   5  -9   3     2586.77     2324.53    246.20 o 
   6  -9   3        9.99     -133.91    124.29 o 
  -9  -8   3        7.22      -19.26    152.48 o 
  -8  -8   3        0.77       28.38    107.72 o 
  -7  -8   3     2395.56     1902.90    206.67 o 
  -6  -8   3       56.16      -61.43     82.76 o 
  -5  -8   3     4271.79     3877.04    289.34 o 
  -4  -8   3      402.50      232.96     88.86 o 
  -3  -8   3     1259.74     1120.12    152.67 o 
  -2  -8   3     8384.33     8058.78    313.36 o 
  -1  -8   3    21144.90    21032.94   1322.27 o 
   0  -8   3     2534.84     2469.03    143.96 o 
   1  -8   3      891.18      943.92     96.35 o 
   2  -8   3       37.41       57.91     81.53 o 
   3  -8   3      348.85      181.43    105.91 o 
   4  -8   3       14.19      -68.10     98.67 o 
   5  -8   3     1930.65     2049.95    246.86 o 
   6  -8   3     2928.93     3089.40    283.82 o 
   7  -8   3       77.35      155.15    125.43 o 
  -9  -7   3     5998.18     6434.37    316.65 o 
  -8  -7   3      336.50      327.24     90.52 o 
  -7  -7   3       47.88       12.69     62.92 o 
  -6  -7   3    11335.40    11653.25    441.46 o 
  -5  -7   3      461.74      220.10     91.34 o 
  -4  -7   3     7883.31     7581.41    435.63 o 
  -3  -7   3     2330.19     2182.53    184.10 o 
  -2  -7   3     2585.97     2377.95    128.90 o 
  -1  -7   3     7350.28     7410.69    398.82 o 
   0  -7   3       44.11       22.96     38.89 o 
   1  -7   3        7.99        9.87     31.53 o 
   2  -7   3       20.02        1.47     29.53 o 
   3  -7   3       20.98      -15.44     38.71 o 
   4  -7   3     2765.45     2874.26    248.96 o 
   5  -7   3     2581.28     2458.06    230.39 o 
   6  -7   3      244.20      215.34    118.57 o 
   7  -7   3       92.78      -40.00    101.72 o 
   8  -7   3      669.48      610.78    161.34 o 
  -9  -6   3     1457.03     1346.50    148.58 o 
  -8  -6   3     2212.84     2432.35    168.47 o 
  -7  -6   3      352.61      351.35     79.23 o 
  -6  -6   3      484.98      420.04     74.46 o 
  -5  -6   3     2431.55     2256.35    131.41 o 
  -4  -6   3        0.41      -39.43     56.67 o 
  -3  -6   3     4503.12     4378.81    176.64 o 
  -2  -6   3    24243.00    24276.00    776.95 o 
  -1  -6   3     6769.55     6980.20    305.01 o 
   0  -6   3     1174.76     1105.71     81.81 o 
   1  -6   3    19348.78    20199.99    539.57 o 
   2  -6   3    16487.04    17520.25    474.33 o 
   3  -6   3    12421.36    13903.34    386.81 o 
   4  -6   3     1076.38     1153.26    105.34 o 
   5  -6   3     2663.40     3161.41    168.10 o 
   6  -6   3     7456.46     7536.84    460.49 o 
   7  -6   3    12853.03    14146.42    758.49 o 
   8  -6   3       67.02      -60.10     97.62 o 
   9  -6   3      124.71       97.53    120.57 o 
 -10  -5   3       35.60       -6.20     79.68 o 
  -9  -5   3        6.83      -79.12     63.16 o 
  -8  -5   3     4375.81     3859.07    553.01 o 
  -7  -5   3     7870.85     7846.39    327.20 o 
  -6  -5   3        0.29       17.76     46.74 o 
  -5  -5   3      710.00      642.73     73.57 o 
  -4  -5   3    13625.36    13164.49    455.96 o 
  -3  -5   3       30.42       49.35     32.38 o 
  -2  -5   3    17867.14    18351.06    590.18 o 
  -1  -5   3     4377.40     4863.12    188.64 o 
   0  -5   3      151.44      172.21     37.80 o 
   1  -5   3    11802.12    12616.17    345.60 o 
   2  -5   3     3147.48     3789.40    128.12 o 
   3  -5   3      234.96      188.99     31.98 o 
   4  -5   3      776.59      701.62     58.80 o 
   5  -5   3       56.12       33.80     40.62 o 
   6  -5   3        3.07      -21.34     46.06 o 
   7  -5   3      525.16      509.47     96.67 o 
   8  -5   3       69.97       49.33     96.19 o 
   9  -5   3     1952.13     1960.62    217.15 o 
 -10  -4   3     2595.38     3367.12    304.86 o 
  -9  -4   3     1514.65     1564.18    146.83 o 
  -8  -4   3      737.62      724.56    100.49 o 
  -7  -4   3      133.33       83.03     59.36 o 
  -6  -4   3     2126.30     1905.48    122.63 o 
  -5  -4   3    15511.98    15195.34    522.45 o 
  -4  -4   3    20283.36    20539.88    990.21 o 
  -3  -4   3      248.86      210.71     21.22 o 
  -2  -4   3      422.50      434.65     32.40 o 
  -1  -4   3     3294.49     2876.40    119.72 o 
   0  -4   3     2611.50     2271.52    103.62 o 
   1  -4   3      740.93      593.92     41.84 o 
   2  -4   3      492.39      550.69     63.28 o 
   3  -4   3     2322.92     2541.25     91.37 o 
   4  -4   3     9173.48    10100.61    283.44 o 
   5  -4   3    15540.17    17550.82   1312.36 o 
   6  -4   3     7355.88     7260.44    288.15 o 
   7  -4   3     1336.41     1279.53    112.95 o 
   8  -4   3     1397.80     1411.41    117.92 o 
   9  -4   3     2538.09     2834.16    245.43 o 
  10  -4   3      865.24      755.35    153.24 o 
 -10  -3   3     8444.80    10289.95    619.16 o 
  -9  -3   3     3821.13     4216.41    405.63 o 
  -8  -3   3      521.32      476.54     85.09 o 
  -7  -3   3     3065.56     2911.55    162.30 o 
  -6  -3   3     4525.09     4365.55    304.63 o 
  -5  -3   3      114.67       45.44     39.96 o 
  -4  -3   3     1614.07     1562.93     93.13 o 
  -3  -3   3      975.07      968.30     89.14 o 
  -2  -3   3       48.85        1.26     11.12 o 
  -1  -3   3        0.17       -5.70     11.94 o 
   0  -3   3     1962.58     1806.03     81.04 o 
   1  -3   3    10195.61    10997.97    291.48 o 
   2  -3   3    11823.48    12431.39    327.05 o 
   3  -3   3    44128.04    49801.99   1245.58 o 
   4  -3   3     1161.96      948.32     50.18 o 
   5  -3   3    25105.22    24551.15    637.79 o 
   6  -3   3     4876.34     5356.70    225.53 o 
   7  -3   3       57.69       46.20     47.56 o 
   8  -3   3    11339.27    12807.25    468.25 o 
   9  -3   3     1008.14     1309.99    122.80 o 
  10  -3   3      123.86       34.38    101.62 o 
 -10  -2   3       32.94       32.10    104.86 o 
  -9  -2   3      406.35      265.05    114.76 o 
  -8  -2   3     1618.42     1561.08    117.14 o 
  -7  -2   3      143.88       64.67     69.14 o 
  -6  -2   3    12082.79    12308.89   1147.84 o 
  -5  -2   3     4510.72     3746.15    168.23 o 
  -4  -2   3       45.95       18.60     28.69 o 
  -3  -2   3    15826.08    15151.84    494.59 o 
  -2  -2   3    46448.77    45402.17   2179.57 o 
  -1  -2   3     3074.38     3026.83     89.26 o 
   0  -2   3     1747.11     1496.35     50.77 o 
   1  -2   3    46362.60    53856.73   1335.78 o 
   2  -2   3     1491.20     1469.36     68.38 o 
   3  -2   3    19592.54    19929.45    510.73 o 
   4  -2   3      261.11      197.55     37.71 o 
   5  -2   3      813.46      675.24     45.77 o 
   6  -2   3    10822.93    10561.29    480.87 o 
   7  -2   3     1101.48     1107.35     90.66 o 
   8  -2   3     2308.11     2451.21    193.77 o 
   9  -2   3     5572.80     6605.54    281.54 o 
  10  -2   3       45.84      158.29    110.95 o 
  11  -2   3      734.79      911.64    168.00 o 
 -10  -1   3     3159.27     3109.78    272.10 o 
  -9  -1   3       20.17       15.05     81.62 o 
  -8  -1   3       27.45      -96.86     77.72 o 
  -7  -1   3     5414.67     5555.72    353.29 o 
  -6  -1   3     3073.80     2939.74    233.58 o 
  -5  -1   3     3280.86     2934.51    106.07 o 
  -4  -1   3     1178.95     1107.42    108.86 o 
  -3  -1   3    15632.39    16483.69    532.92 o 
  -2  -1   3    10695.49    10234.55    337.68 o 
   0  -1   3      332.63      306.93     26.75 o 
   1  -1   3     1108.57     1293.41     56.39 o 
   2  -1   3    14918.97    15810.73    404.49 o 
   3  -1   3     8913.96     8767.30    234.67 o 
   4  -1   3      120.96      100.19     27.66 o 
   5  -1   3     6510.00     6305.12    186.71 o 
   6  -1   3      313.52      254.56     42.14 o 
   7  -1   3      615.89      528.33     94.65 o 
   8  -1   3     2003.62     1947.53    123.06 o 
   9  -1   3     1881.82     2021.84    132.94 o 
  10  -1   3      416.79      352.48    122.86 o 
  11  -1   3      492.92      481.73    139.34 o 
 -10   0   3     6926.05     7517.31    477.63 o 
  -9   0   3       60.70      111.62    101.34 o 
  -8   0   3     6670.62     6308.05    392.20 o 
  -7   0   3     2153.48     2302.81    197.24 o 
  -6   0   3        7.36       35.73     36.44 o 
  -5   0   3    33785.04    34472.82   1398.65 o 
  -4   0   3     8431.15     8221.87    288.99 o 
  -3   0   3     1405.50     1140.32     95.10 o 
  -2   0   3    24201.14    24339.98   1207.88 o 
  -1   0   3    20109.79    19114.06    593.86 o 
   0   0   3       47.93       77.98     14.09 o 
   1   0   3     2500.24     2815.82     99.19 o 
   2   0   3    19723.80    18288.14    461.41 o 
   3   0   3    51527.47    52465.65   1302.03 o 
   4   0   3        6.92       -1.31     12.71 o 
   5   0   3     5099.89     4895.57    181.67 o 
   6   0   3    57666.59    55659.06   1400.74 o 
   7   0   3    14308.45    14912.18    411.65 o 
   8   0   3      902.57      847.70     83.23 o 
   9   0   3     3256.21     3574.37    269.91 o 
  10   0   3     2580.78     3086.45    258.58 o 
  11   0   3     1471.17     1999.95    244.20 o 
 -10   1   3     2462.83     2304.81    233.15 o 
  -9   1   3     1345.92     1280.98    181.24 o 
  -8   1   3     7434.98     7866.94    466.20 o 
  -7   1   3     3781.57     3815.90    271.91 o 
  -6   1   3      199.63       64.10     64.95 o 
  -5   1   3     2437.45     2040.24    168.77 o 
  -4   1   3     7262.55     6962.58    244.80 o 
  -3   1   3     4174.83     3817.22    142.08 o 
  -2   1   3     1887.14     1710.97    105.76 o 
  -1   1   3    41000.15    41857.37   1271.73 o 
   0   1   3      828.76      835.08     42.13 o 
   1   1   3    55432.76    56398.52   2371.58 o 
   2   1   3    16116.59    17126.77    743.92 o 
   3   1   3    45931.33    44246.31   1101.61 o 
   4   1   3     2222.68     1948.40     71.84 o 
   5   1   3      351.82      248.47     30.80 o 
   6   1   3    14910.53    13682.83    374.12 o 
   7   1   3      192.48      170.01     38.36 o 
   8   1   3    14662.13    15593.41    436.00 o 
   9   1   3      189.15       44.00     49.29 o 
  10   1   3     1771.12     1950.62    208.67 o 
  11   1   3     1497.87     1831.76    236.01 o 
  -9   2   3       29.10      -78.29     95.91 o 
  -8   2   3       25.98      -99.53     83.43 o 
  -7   2   3      344.96      252.12     62.71 o 
  -6   2   3     4118.47     3847.71    265.63 o 
  -5   2   3     9923.72    10419.67    535.92 o 
  -4   2   3     1905.08     1864.99    145.15 o 
  -3   2   3        8.78        7.68     15.60 o 
  -2   2   3      935.35      807.60     43.41 o 
  -1   2   3    11524.01    11389.55    361.15 o 
   0   2   3    12179.94    11764.39    407.49 o 
   1   2   3     5085.09     5286.41    246.96 o 
   2   2   3      259.98      170.77     38.00 o 
   3   2   3     1436.21     1262.70     92.95 o 
   4   2   3     8339.39     7784.76    271.63 o 
   5   2   3     2871.03     2509.77    111.21 o 
   6   2   3      174.09       91.53     29.93 o 
   7   2   3     1035.96      975.52     65.46 o 
   8   2   3     4475.73     4291.34    280.04 o 
   9   2   3     1059.00      971.84    131.43 o 
  10   2   3     4179.41     4868.97    241.82 o 
  11   2   3      318.77      205.62    133.15 o 
  -9   3   3       62.72      103.05    103.43 o 
  -8   3   3     2108.59     1714.61    192.86 o 
  -7   3   3    12317.26    12024.27    648.68 o 
  -6   3   3      273.26      240.20     83.53 o 
  -5   3   3    13689.46    13460.50    670.30 o 
  -4   3   3      695.72      557.63     87.91 o 
  -3   3   3     2255.26     2336.62    160.86 o 
  -2   3   3      254.59      121.30     22.81 o 
  -1   3   3      335.79      211.91     22.24 o 
   0   3   3      763.72      721.80     42.81 o 
   1   3   3     8133.35     8069.04    370.20 o 
   2   3   3    12906.60    15055.96    673.92 o 
   3   3   3     2512.20     2319.29    147.43 o 
   4   3   3        1.72      -20.95     26.67 o 
   5   3   3        4.56      -32.60     21.73 o 
   6   3   3     7007.17     6983.16    435.68 o 
   7   3   3      696.55      628.34     72.38 o 
   8   3   3     8531.42     8406.75    329.26 o 
   9   3   3     2071.99     1875.19    169.53 o 
  10   3   3       43.76       51.90     60.03 o 
  11   3   3     2516.13     2586.53    263.15 o 
  -9   4   3      549.57      588.97    163.24 o 
  -8   4   3     1836.85     1652.70    198.00 o 
  -7   4   3      839.65      739.73    146.38 o 
  -6   4   3     4707.28     5012.21    323.63 o 
  -5   4   3      240.93      235.91     74.38 o 
  -4   4   3      478.00      504.20     92.67 o 
  -3   4   3    36391.08    38160.01   1721.56 o 
  -2   4   3    18103.47    20595.90    956.12 o 
  -1   4   3      376.37      258.77     26.41 o 
   0   4   3       62.25       99.63     23.57 o 
   1   4   3     5015.64     5018.88    251.82 o 
   2   4   3    50208.71    54964.68   2345.01 o 
   3   4   3    69903.09    73063.94   3110.17 o 
   4   4   3      761.13      686.78     90.86 o 
   5   4   3    11024.11    10564.05    526.30 o 
   6   4   3    59901.46    61459.88   2733.11 o 
   7   4   3     4449.31     4237.85    311.25 o 
   8   4   3       19.50      -61.56     46.73 o 
   9   4   3     3662.27     3445.18    185.35 o 
  10   4   3       31.40      -40.61     55.77 o 
  11   4   3     1480.06     1710.92    148.23 o 
  -8   5   3     1456.46     1479.46    152.23 o 
  -7   5   3        5.62      -25.43    100.86 o 
  -6   5   3      618.93      327.82    110.67 o 
  -5   5   3      459.55      323.53     96.00 o 
  -4   5   3      505.77      606.30    103.24 o 
  -3   5   3    10309.67    11428.64    576.20 o 
  -2   5   3     2762.33     2740.16    186.96 o 
  -1   5   3       17.61       -7.52     38.95 o 
   0   5   3     2977.08     2822.18    181.39 o 
   1   5   3     2382.44     2600.06    157.05 o 
   2   5   3      372.72      278.77     58.38 o 
   3   5   3      292.01       81.24     54.95 o 
   4   5   3     1784.27     1557.46    135.91 o 
   5   5   3     1811.04     1804.23    153.62 o 
   6   5   3      774.54      694.30    109.15 o 
   7   5   3       97.77        0.29     60.76 o 
   8   5   3      926.50      761.28    137.00 o 
   9   5   3     2013.75     2024.33    153.57 o 
  10   5   3     7521.41     7817.09    339.50 o 
  11   5   3      255.02      151.96     79.53 o 
  -8   6   3     2342.11     2400.63    178.59 o 
  -7   6   3     1016.14      893.64    156.38 o 
  -6   6   3     4973.62     5046.88    334.77 o 
  -5   6   3    12468.36    13592.02    698.68 o 
  -4   6   3      696.18      692.87    118.67 o 
  -3   6   3       45.89       25.24     57.33 o 
  -2   6   3    11926.14    11750.55    591.63 o 
  -1   6   3      287.26      195.34     59.24 o 
   0   6   3    15084.71    15906.49    521.67 o 
   1   6   3    12345.84    13307.73    616.11 o 
   2   6   3     2179.65     2174.91    156.29 o 
   3   6   3    11767.81    11563.50    572.87 o 
   4   6   3    12734.57    13045.82    649.35 o 
   5   6   3     3297.05     2876.54    217.34 o 
   6   6   3     2704.41     2994.54    232.67 o 
   7   6   3      510.51      510.58    104.10 o 
   8   6   3      620.70      380.77    105.15 o 
   9   6   3      400.15      243.43    109.72 o 
  10   6   3     1267.91     1553.98    148.05 o 
  11   6   3     3504.36     3827.18    224.87 o 
  -7   7   3     2284.22     2306.43    236.20 o 
  -6   7   3      162.27      117.34    101.43 o 
  -5   7   3      722.67      673.54    135.72 o 
  -4   7   3       46.73      -13.52     72.38 o 
  -3   7   3     3067.74     3359.22    235.81 o 
  -2   7   3      165.86      178.77     75.72 o 
  -1   7   3     3762.75     3315.03    224.58 o 
   0   7   3     5589.70     5650.77    219.39 o 
   1   7   3     5064.79     5537.84    298.29 o 
   2   7   3    12806.65    13706.41    659.06 o 
   3   7   3       41.45       57.33     63.14 o 
   4   7   3    21913.03    22729.09   1070.21 o 
   5   7   3        2.52       35.05     76.57 o 
   6   7   3      408.28      195.05     91.24 o 
   7   7   3    15241.17    17337.15    874.59 o 
   8   7   3     3980.25     4459.72    323.82 o 
   9   7   3      877.34      892.59    155.53 o 
  10   7   3      205.97      270.10    125.43 o 
  11   7   3     3739.07     3925.14    318.77 o 
  -6   8   3     2222.42     2268.62    226.01 o 
  -5   8   3       70.51      -22.00     88.86 o 
  -4   8   3     1071.67     1189.55    161.53 o 
  -3   8   3     7845.96     7858.75    447.82 o 
  -2   8   3       57.02       49.52     69.62 o 
  -1   8   3     5267.59     5521.27    336.67 o 
   0   8   3     1085.88     1159.45    149.62 o 
   1   8   3       14.95       15.47     38.35 o 
   2   8   3     7416.66     8191.52    434.68 o 
   3   8   3     3630.69     3649.89    257.15 o 
   4   8   3     1321.33     1337.84    176.19 o 
   5   8   3     2559.97     2839.21    245.82 o 
   6   8   3     1408.52     1333.93    195.15 o 
   7   8   3      225.98      230.58    120.96 o 
   8   8   3      363.71      211.62    136.76 o 
   9   8   3      151.60       50.38    108.29 o 
  10   8   3     1642.23     2200.62    267.05 o 
  -5   9   3     3697.92     3653.32    284.10 o 
  -4   9   3     2555.69     2372.53    215.34 o 
  -3   9   3       16.98      -13.24     77.05 o 
  -2   9   3     5812.64     5468.50    347.72 o 
  -1   9   3       21.38        7.43     74.00 o 
   0   9   3     1041.42     1209.65    154.67 o 
   1   9   3        0.76      -64.19     69.24 o 
   2   9   3     1140.83     1197.84    150.48 o 
   3   9   3     2214.17     2235.10    195.34 o 
   4   9   3      126.05      199.62    106.86 o 
   5   9   3     1780.15     1827.47    204.48 o 
   6   9   3      344.48      449.72    143.34 o 
   7   9   3      159.66      -35.52    100.76 o 
   8   9   3       18.52      -61.53    100.10 o 
   9   9   3       27.00       44.10    130.38 o 
  -4  10   3        0.08      -24.10    111.81 o 
  -3  10   3     1598.70     1516.70    188.86 o 
  -2  10   3        4.57     -100.95     74.67 o 
  -1  10   3     3216.83     2665.20    228.01 o 
   0  10   3      788.60      614.11    124.96 o 
   1  10   3     4847.01     4286.57    305.91 o 
   3  10   3     1997.25     1845.28    182.39 o 
   4  10   3       74.65       39.81     88.48 o 
   5  10   3    13154.36    13917.08    763.35 o 
   6  10   3     3705.36     4784.97    376.29 o 
   7  10   3     4762.80     5587.36    421.63 o 
   8  10   3      789.15      814.59    223.43 o 
   9  10   3      796.05      557.06    180.39 o 
  -2  11   3     1206.94     1294.03    185.91 o 
  -1  11   3     1205.12     1366.13    186.67 o 
   0  11   3     1556.86     1756.80    212.58 o 
   1  11   3       53.86      -77.62     89.43 o 
   2  11   3     5724.12     4809.06    325.25 o 
   4  11   3     5572.27     5552.03    379.82 o 
   5  11   3       31.37       29.05    103.91 o 
   6  11   3      130.55      163.05    143.05 o 
   7  11   3     1329.77     2531.39    315.63 o 
   0  12   3     2218.08     2007.47    211.91 o 
   1  12   3      272.60      104.29    107.34 o 
   2  12   3      291.05      360.67    114.86 o 
   5  12   3       60.81      -47.43    121.53 o 
   6  12   3       17.68      -98.29    142.10 o 
  -3 -12   4     1891.06     1938.62    269.15 o 
  -2 -12   4      223.70      305.05    144.57 o 
  -5 -11   4      128.91       -3.43    116.10 o 
  -4 -11   4       35.98        7.90    103.15 o 
  -3 -11   4       23.81       -7.90    106.29 o 
  -2 -11   4     1155.20     1202.79    192.58 o 
  -1 -11   4    10576.33     9765.46    571.63 o 
   0 -11   4      765.47      622.01    158.00 o 
   1 -11   4       49.54       -7.43    133.05 o 
   2 -11   4     2085.46     2221.10    253.72 o 
   3 -11   4      514.37      501.54    170.96 o 
  -7 -10   4     1358.84     1383.94    231.24 o 
  -6 -10   4      472.28      368.10    140.19 o 
  -5 -10   4      525.48      522.77    158.86 o 
  -4 -10   4     2332.29     1728.42    196.10 o 
  -3 -10   4     5230.31     4708.49    345.06 o 
  -2 -10   4     1090.95     1117.07    178.48 o 
  -1 -10   4        0.23      -12.15     65.91 o 
   0 -10   4     4152.77     3807.47    204.26 o 
   1 -10   4      290.47      248.48    117.81 o 
   2 -10   4     5611.52     5637.08    400.39 o 
   3 -10   4      151.16      114.76    126.19 o 
   4 -10   4       35.39      -88.29    106.76 o 
   5 -10   4     2274.10     2246.91    259.91 o 
  -7  -9   4     2875.89     2307.48    246.86 o 
  -6  -9   4      159.81       91.24    120.29 o 
  -5  -9   4     1928.41     1706.51    187.81 o 
  -4  -9   4     3919.57     3899.99    296.39 o 
  -3  -9   4     5227.33     4999.45    343.91 o 
  -2  -9   4      145.28      -13.14     82.95 o 
  -1  -9   4     4104.88     4052.63    200.29 o 
   0  -9   4     6535.32     6692.88    286.56 o 
   1  -9   4       61.21       -1.74     63.00 o 
   2  -9   4      896.92      973.16    178.00 o 
   3  -9   4      310.28      364.20    138.00 o 
   4  -9   4     2529.86     2495.58    256.58 o 
   5  -9   4      376.24      104.86    131.72 o 
   6  -9   4     1887.54     1437.75    234.39 o 
  -8  -8   4      599.17      434.39    138.96 o 
  -7  -8   4       78.88        5.24     94.19 o 
  -6  -8   4      734.93      731.83    153.72 o 
  -5  -8   4    12110.47    11787.41    639.73 o 
  -4  -8   4      679.67      752.59    138.67 o 
  -3  -8   4        6.97       28.95     60.38 o 
  -2  -8   4     1715.34     1583.94    157.15 o 
  -1  -8   4     2313.25     2152.57    129.13 o 
   0  -8   4     6114.64     6379.51    266.14 o 
   1  -8   4    13626.55    13917.28    497.55 o 
   2  -8   4       71.09      108.95     88.29 o 
   3  -8   4     5458.89     6022.80    400.10 o 
   4  -8   4    24773.78    26511.17   1294.03 o 
   5  -8   4     2875.65     2935.40    268.96 o 
   6  -8   4       50.00     -100.57    113.05 o 
   7  -8   4     2316.25     2238.15    247.43 o 
  -9  -7   4     1143.82     1003.82    139.27 o 
  -8  -7   4     1586.62     1797.52    163.57 o 
  -7  -7   4        7.39      -79.68     57.60 o 
  -6  -7   4        1.02      -41.75     44.21 o 
  -5  -7   4      456.42      403.15    105.91 o 
  -4  -7   4     3400.22     3222.74    239.24 o 
  -3  -7   4     1428.49     1242.12    136.86 o 
  -2  -7   4     4442.17     4684.72    196.07 o 
  -1  -7   4      427.75      430.56     64.11 o 
   0  -7   4     4974.42     5006.67    292.44 o 
   1  -7   4     2607.02     2284.18    100.61 o 
   2  -7   4     1843.51     2000.32    135.24 o 
   3  -7   4      490.66      471.25    115.81 o 
   4  -7   4        3.57      -42.38     71.24 o 
   5  -7   4     3543.76     3684.94    290.96 o 
   6  -7   4      918.54      828.69    158.67 o 
   7  -7   4     1476.79     1400.22    208.39 o 
   8  -7   4      229.67      327.53    141.53 o 
  -9  -6   4     3858.45     3330.53    206.94 o 
  -8  -6   4      754.76      724.93    111.88 o 
  -7  -6   4    15732.33    16748.48    607.86 o 
  -6  -6   4        3.74      -64.07     42.72 o 
  -5  -6   4      342.50      275.52     90.57 o 
  -4  -6   4    14175.78    13610.75    477.35 o 
  -3  -6   4     1173.84      992.69    127.34 o 
  -2  -6   4    18560.72    19797.33    640.83 o 
  -1  -6   4        6.19       -7.96     29.67 o 
   0  -6   4        9.17      -24.19     31.67 o 
   1  -6   4    13144.06    14074.28    389.06 o 
   2  -6   4     6061.15     6281.57    196.49 o 
   3  -6   4      802.30      713.03     54.69 o 
   4  -6   4     3101.00     3183.02    250.10 o 
   5  -6   4       52.36       70.00     80.10 o 
   6  -6   4       80.66      139.24     97.24 o 
   7  -6   4     3255.66     3052.64    271.24 o 
   8  -6   4       17.80      -75.34     99.34 o 
   9  -6   4     4545.40     4553.25    353.15 o 
 -10  -5   4      662.30      450.68    141.43 o 
  -9  -5   4     2698.59     2731.40    181.42 o 
  -8  -5   4       65.74       24.75     70.24 o 
  -7  -5   4      128.98       77.17     59.60 o 
  -6  -5   4      674.79      595.55    107.15 o 
  -5  -5   4     2256.63     2142.93    124.79 o 
  -4  -5   4     2200.47     1910.12    111.41 o 
  -3  -5   4     1225.63     1020.58     72.98 o 
  -2  -5   4     7174.18     7259.33    256.60 o 
  -1  -5   4    21901.02    23664.46    748.87 o 
   0  -5   4       74.50       55.44     27.46 o 
   1  -5   4       19.27       34.20     52.46 o 
   2  -5   4    30158.74    33389.06    856.31 o 
   3  -5   4      648.27      591.77     58.69 o 
   4  -5   4    14390.17    15398.87    420.55 o 
   5  -5   4     5863.91     6181.72    250.65 o 
   6  -5   4      322.80      264.10     92.57 o 
   7  -5   4     8848.50     9248.88    534.20 o 
   8  -5   4       21.68      -17.91     95.15 o 
   9  -5   4     3102.62     2909.59    260.10 o 
 -10  -4   4     2096.07     2398.63    257.82 o 
  -9  -4   4     1250.13     1351.82    141.93 o 
  -8  -4   4        6.95     -110.67     93.53 o 
  -7  -4   4     1238.08     1381.41    126.10 o 
  -6  -4   4     1225.53     1242.15    105.88 o 
  -5  -4   4     1178.36     1011.79     88.19 o 
  -4  -4   4     2316.33     2083.76    114.60 o 
  -3  -4   4        1.66      -18.31     13.74 o 
  -2  -4   4      391.28      395.67     31.26 o 
  -1  -4   4     1881.79     1883.05     87.87 o 
   0  -4   4     2854.74     2903.77    122.76 o 
   1  -4   4    17741.34    18844.92    573.42 o 
   2  -4   4    16179.41    17844.23    537.69 o 
   3  -4   4     2851.42     2663.79     94.70 o 
   4  -4   4    11091.71    12259.31    337.84 o 
   5  -4   4    11552.78    12857.06    384.09 o 
   6  -4   4      499.52      648.39    145.34 o 
   7  -4   4        3.18      -35.32     44.42 o 
   8  -4   4      448.58      288.29    115.34 o 
   9  -4   4       68.57      -36.57     91.91 o 
  10  -4   4      902.52      945.07    171.34 o 
 -10  -3   4      497.27      801.26    171.05 o 
  -9  -3   4     5287.01     6310.05    427.34 o 
  -8  -3   4     1529.63     1618.42    190.67 o 
  -7  -3   4     8942.49     8888.48    711.40 o 
  -6  -3   4     4278.21     3856.58    186.03 o 
  -5  -3   4       42.69      -10.22     38.40 o 
  -4  -3   4    57351.17    60245.79   1862.40 o 
  -3  -3   4     1294.34     1356.54     80.35 o 
  -2  -3   4     4992.38     4888.26    141.24 o 
  -1  -3   4     1933.54     1531.11     56.75 o 
   0  -3   4       29.32       35.37     18.29 o 
   1  -3   4     1672.71     1811.51     85.31 o 
   2  -3   4      355.08      538.77     31.06 o 
   3  -3   4     8204.17     9462.73    259.17 o 
   4  -3   4     5989.80     6666.19    195.46 o 
   5  -3   4      663.95      691.72     49.66 o 
   6  -3   4      111.85      145.81     66.00 o 
   7  -3   4     1447.93     1666.14    113.46 o 
   8  -3   4      834.69      912.30     97.78 o 
   9  -3   4     2279.40     2032.90    197.05 o 
  10  -3   4      173.02      -21.91     96.19 o 
 -10  -2   4      172.87       91.43    109.05 o 
  -9  -2   4      751.61      701.92    158.29 o 
  -8  -2   4     3837.64     4027.14    300.96 o 
  -7  -2   4     7693.33     8228.50    328.75 o 
  -6  -2   4        9.16      -60.96     47.86 o 
  -5  -2   4      651.66      624.15     88.14 o 
  -4  -2   4      587.83      711.70     67.92 o 
  -3  -2   4      499.71      449.52     58.81 o 
  -2  -2   4      643.03      536.16     49.45 o 
  -1  -2   4    14423.39    14414.73    429.63 o 
   0  -2   4    23401.26    25175.21    632.83 o 
   1  -2   4    26081.72    31996.43    978.91 o 
   2  -2   4      769.18      710.94     45.70 o 
   3  -2   4    31509.54    33785.52    849.58 o 
   4  -2   4    49152.45    54102.25   1352.43 o 
   5  -2   4     6412.52     6890.27    232.56 o 
   6  -2   4      760.26      691.37     52.15 o 
   7  -2   4     2832.11     2822.01    112.26 o 
   8  -2   4     7280.95     7838.09    311.80 o 
   9  -2   4    10429.05    11918.11    444.96 o 
  10  -2   4       89.65       51.56     91.81 o 
 -10  -1   4      784.47      707.73    167.05 o 
  -9  -1   4       26.48       83.91     89.24 o 
  -8  -1   4      864.21      811.07    146.67 o 
  -7  -1   4        3.01        2.00     70.57 o 
  -6  -1   4     7481.10     7818.46    301.19 o 
  -5  -1   4     5636.39     5389.49    217.72 o 
  -4  -1   4      615.65      625.82     61.88 o 
  -3  -1   4    11184.77    10687.57    433.49 o 
  -2  -1   4     5335.37     5736.03    206.48 o 
  -1  -1   4      541.00      433.83     75.00 o 
   0  -1   4      234.34      192.26     21.74 o 
   1  -1   4       19.62       55.45     24.71 o 
   2  -1   4    11402.51    12157.67    386.84 o 
   3  -1   4    11830.65    12657.46    342.69 o 
   4  -1   4     2916.32     2418.11     83.35 o 
   5  -1   4      151.79       94.68     23.82 o 
   6  -1   4     7792.20     7487.62    222.44 o 
   7  -1   4       14.73        6.95     28.98 o 
   8  -1   4      147.02       86.67     51.77 o 
   9  -1   4       13.73      -69.12     56.62 o 
  10  -1   4      282.08      396.01    130.29 o 
  11  -1   4      739.75      792.49    159.34 o 
 -10   0   4      664.46      906.59    181.05 o 
  -9   0   4       16.38     -109.72     83.91 o 
  -8   0   4     3774.08     3424.08    263.91 o 
  -7   0   4     5429.23     5571.84    353.25 o 
  -6   0   4      293.00      411.06     98.19 o 
  -5   0   4      865.22      759.58     70.50 o 
  -4   0   4    13748.75    12441.61    461.25 o 
  -3   0   4    14844.18    14312.79    843.73 o 
  -2   0   4    27927.92    28839.47    894.55 o 
  -1   0   4    15244.17    15420.20    485.84 o 
   0   0   4     1009.05      890.43     43.71 o 
   1   0   4    68183.53    67845.77   1674.47 o 
   2   0   4     1483.79     1436.87     87.95 o 
   3   0   4     4283.82     4230.81    223.26 o 
   4   0   4     6168.71     5806.04    167.34 o 
   5   0   4     3890.31     4003.77    128.98 o 
   6   0   4     2122.72     1842.86     81.92 o 
   7   0   4      419.66      343.42     62.20 o 
   8   0   4        5.59      -48.23     32.15 o 
   9   0   4     2843.07     2973.53    163.44 o 
  10   0   4     1730.47     1954.04    203.72 o 
  11   0   4     1589.27     1924.81    212.67 o 
  -9   1   4     2143.77     2263.38    222.96 o 
  -8   1   4     3428.56     3269.69    263.34 o 
  -7   1   4      844.24      800.02    144.29 o 
  -6   1   4     2650.65     2594.53    211.05 o 
  -5   1   4     8620.94     8315.76    300.01 o 
  -4   1   4    13424.85    13306.95    544.92 o 
  -3   1   4      850.07      793.47     53.11 o 
  -2   1   4     1717.14     1670.79     75.49 o 
  -1   1   4    11647.39    12207.30    389.14 o 
   0   1   4       14.71       -9.81     12.43 o 
   1   1   4     1727.05     1570.42     91.43 o 
   2   1   4     2412.91     2040.05    115.43 o 
   3   1   4    17629.38    17052.03    534.16 o 
   4   1   4       31.06       34.93     16.30 o 
   5   1   4     9770.30     9362.37    261.72 o 
   6   1   4     1001.31      921.56     59.94 o 
   7   1   4    11806.19    11293.23    523.29 o 
   8   1   4     6980.31     6938.87    304.21 o 
   9   1   4     1948.24     1779.65    121.26 o 
  10   1   4     4930.71     5311.55    367.34 o 
  11   1   4       25.53      -48.95    112.38 o 
  -9   2   4      482.27      309.72    132.86 o 
  -8   2   4       55.03      -56.19     95.24 o 
  -7   2   4     1977.80     1602.04    174.58 o 
  -6   2   4     1697.99     1402.60    150.10 o 
  -5   2   4      106.25       17.24     58.10 o 
  -4   2   4      585.97      505.63     49.14 o 
  -3   2   4       14.59       10.61     20.25 o 
  -2   2   4      534.03      513.59     38.42 o 
  -1   2   4     1768.06     1383.27     64.35 o 
   0   2   4    52158.24    52373.56   1592.58 o 
   1   2   4     7050.05     6895.11    317.05 o 
   2   2   4    12222.60    12964.10    578.97 o 
   3   2   4    15534.72    13978.89    630.49 o 
   4   2   4      109.27       11.62     25.14 o 
   5   2   4      331.63      309.93     76.72 o 
   6   2   4      677.00      655.31     53.79 o 
   7   2   4      191.98      128.62     35.64 o 
   8   2   4     7535.40     6871.41    299.48 o 
   9   2   4     6961.46     6857.16    337.72 o 
  10   2   4     4211.39     4748.75    442.34 o 
  11   2   4     3200.70     3405.79    297.24 o 
  -9   3   4       22.43       18.19    119.24 o 
  -8   3   4      962.55      838.30    158.48 o 
  -7   3   4      508.81      486.39    123.24 o 
  -6   3   4      903.22      861.26    142.57 o 
  -5   3   4     6196.69     6612.91    379.53 o 
  -4   3   4     2343.61     2060.81    160.96 o 
  -3   3   4     9117.66     9230.89    307.92 o 
  -2   3   4     1107.49     1039.96    136.77 o 
  -1   3   4     5937.65     5932.24    204.73 o 
   0   3   4     2116.63     1889.15     80.69 o 
   1   3   4    14431.53    14640.43    644.68 o 
   2   3   4        3.51       -7.52     20.95 o 
   3   3   4     4009.72     4008.66    219.53 o 
   4   3   4     6534.84     6589.96    339.25 o 
   5   3   4     1813.91     1455.18    125.43 o 
   6   3   4    13671.87    12584.13    436.05 o 
   7   3   4      146.70       73.04     37.57 o 
   8   3   4      430.10      342.15     64.80 o 
   9   3   4      153.61      238.47     59.85 o 
  10   3   4        0.16      -77.24    105.29 o 
  11   3   4       11.22      -28.26     66.85 o 
  -8   4   4    11385.08    10228.14    599.63 o 
  -7   4   4        6.52     -109.05     91.14 o 
  -6   4   4     7609.25     7130.35    422.30 o 
  -5   4   4     2122.75     2054.71    174.00 o 
  -4   4   4     1201.96     1301.74    131.72 o 
  -3   4   4    12952.63    14760.24    718.78 o 
  -2   4   4     4326.47     4383.83    157.92 o 
  -1   4   4     2334.48     2272.99     93.08 o 
   0   4   4    22506.17    22325.19    701.38 o 
   1   4   4    14365.57    15547.69    688.78 o 
   2   4   4     3538.74     3868.66    212.20 o 
   3   4   4     8860.34     9235.16    450.20 o 
   4   4   4      311.04      272.58     61.62 o 
   5   4   4     9210.61     8769.15    450.11 o 
   6   4   4      110.79       58.29     62.00 o 
   7   4   4       32.86       57.67     40.84 o 
   8   4   4    33124.90    35784.02   1158.11 o 
   9   4   4     5269.82     5482.91    251.34 o 
  10   4   4      581.25      530.63     91.49 o 
  11   4   4     3526.81     3586.37    206.18 o 
  -8   5   4        1.08      -85.53    116.96 o 
  -7   5   4     1756.42     1608.23    182.39 o 
  -6   5   4      696.54      795.45    148.86 o 
  -5   5   4      165.74       77.62     80.67 o 
  -4   5   4     1234.02     1394.60    141.43 o 
  -3   5   4     4579.22     5183.17    308.48 o 
  -2   5   4     4632.55     5145.93    299.63 o 
  -1   5   4      337.72      261.53     63.33 o 
   0   5   4       33.89       12.32     22.70 o 
   1   5   4     8041.21     7850.27    375.44 o 
   2   5   4     1525.38     1675.28    123.05 o 
   3   5   4    23370.62    25918.40   1156.12 o 
   4   5   4     1470.11     1439.37    127.53 o 
   5   5   4     7105.39     6899.78    381.06 o 
   6   5   4     1321.74     1082.31    121.72 o 
   7   5   4        0.52       -0.38     46.57 o 
   8   5   4     1438.75     1553.65    160.77 o 
   9   5   4       10.78      -54.84     48.91 o 
  10   5   4     1056.98     1175.94    223.72 o 
  11   5   4       71.27        3.78     76.20 o 
  -7   6   4     1935.80     1697.37    192.96 o 
  -6   6   4        0.01      -46.67     77.72 o 
  -5   6   4      258.22      297.24    102.86 o 
  -4   6   4       19.66      -36.86     67.81 o 
  -3   6   4     4349.10     4477.24    284.67 o 
  -2   6   4     1727.08     1621.94    144.38 o 
  -1   6   4       10.95      -34.00     42.00 o 
   0   6   4    26244.60    27199.29    861.39 o 
   1   6   4    22127.09    22965.40    739.82 o 
   2   6   4     1385.87     1501.84    121.91 o 
   3   6   4     1347.78     1357.94    122.96 o 
   4   6   4    12743.73    13382.02    656.30 o 
   5   6   4      391.45      488.01    104.10 o 
   6   6   4     6710.52     7010.83    404.58 o 
   7   6   4       24.32        2.67     61.91 o 
   8   6   4       10.65      -28.10     66.57 o 
   9   6   4     4673.30     4992.02    338.29 o 
  10   6   4     2154.69     2095.95    206.10 o 
  11   6   4      193.73       69.72     95.15 o 
  -7   7   4       42.78     -121.62    119.43 o 
  -6   7   4       30.80      -99.72     96.00 o 
  -5   7   4    10153.80    11154.25    607.54 o 
  -4   7   4     1144.56     1274.89    165.05 o 
  -3   7   4     7318.43     7977.13    448.58 o 
  -2   7   4     1268.19     1028.31    120.96 o 
  -1   7   4     1485.48     1198.98    126.76 o 
   0   7   4    12644.50    13673.36    689.44 o 
   1   7   4     2232.46     2133.39    113.75 o 
   2   7   4     1116.08     1081.55    109.62 o 
   3   7   4     1518.71     1469.37    139.72 o 
   4   7   4      712.20      630.97    120.86 o 
   5   7   4     5280.53     5267.45    333.34 o 
   6   7   4       83.95       74.57     88.38 o 
   7   7   4       63.45      -41.43     74.29 o 
   8   7   4     2613.48     2290.05    216.77 o 
   9   7   4      477.02      307.53    112.10 o 
  10   7   4     4459.85     4596.96    337.53 o 
  11   7   4      116.78      138.19    123.05 o 
  -6   8   4     1948.93     1703.75    204.96 o 
  -5   8   4     1211.47     1236.31    176.67 o 
  -4   8   4     1595.93     1438.22    156.96 o 
  -3   8   4     5391.74     5468.70    346.67 o 
  -2   8   4     5647.83     5911.66    361.82 o 
  -1   8   4    22506.08    23487.48   1125.93 o 
   0   8   4    10982.90    10556.62    567.16 o 
   1   8   4       21.61       -8.59     62.24 o 
   2   8   4     3861.68     3866.37    242.10 o 
   3   8   4     4408.08     4229.91    273.24 o 
   4   8   4     6626.86     6714.72    396.39 o 
   5   8   4     4912.13     4904.21    330.39 o 
   6   8   4       20.49       77.43     72.19 o 
   7   8   4     4827.90     5287.45    366.10 o 
   8   8   4    11017.67    13632.60    740.11 o 
   9   8   4      248.51      154.38    103.62 o 
  10   8   4      284.93      112.29    116.48 o 
  -5   9   4       68.53      181.53    116.10 o 
  -4   9   4      252.80      233.34    114.10 o 
  -3   9   4      252.06      151.53     95.24 o 
  -2   9   4      303.75      203.53     85.05 o 
  -1   9   4     1068.75     1217.55    165.05 o 
   0   9   4      110.50        7.81     72.67 o 
   1   9   4      956.66      734.11    134.29 o 
   2   9   4     6661.27     6306.62    353.63 o 
   3   9   4      321.91      269.63     87.91 o 
   4   9   4       74.24      127.62     82.10 o 
   5   9   4     2656.75     2399.10    223.81 o 
   6   9   4     1742.89     2116.91    250.20 o 
   7   9   4      716.47      808.59    165.81 o 
   8   9   4      178.52       88.29    110.95 o 
   9   9   4      114.04       -2.00    115.05 o 
  -3  10   4     9973.44     9961.27    568.39 o 
  -2  10   4      432.61      382.58    116.10 o 
  -1  10   4       15.70      -33.43     82.57 o 
   0  10   4     6107.07     6073.47    392.68 o 
   1  10   4      303.56      265.24    111.81 o 
   2  10   4     2206.41     1861.85    187.53 o 
   3  10   4      663.11      705.25    129.34 o 
   4  10   4     1173.99     1314.98    180.19 o 
   5  10   4     4076.33     4318.48    328.96 o 
   6  10   4     1908.12     2125.95    265.63 o 
   7  10   4      396.44      414.87    167.72 o 
   8  10   4     4173.37     4607.91    379.44 o 
   9  10   4      262.64      343.72    169.91 o 
  -2  11   4       89.56       45.52    104.19 o 
  -1  11   4       46.50       18.38     95.72 o 
   0  11   4        2.87       14.29     94.10 o 
   1  11   4        1.06      -89.53     86.67 o 
   2  11   4     1947.99     1725.66    185.81 o 
   4  11   4     2523.32     2430.82    228.20 o 
   5  11   4       23.21      161.62    117.62 o 
   6  11   4     2787.82     2986.54    292.01 o 
   7  11   4      422.86      508.58    164.10 o 
   0  12   4     1320.00     1294.41    194.39 o 
   1  12   4        1.60      -17.33    101.24 o 
   2  12   4       83.45       31.05     98.10 o 
   3  12   4        3.44       58.48     83.05 o 
   5  12   4     2044.32     2277.00    269.82 o 
  -5 -11   5     4795.48     4563.72    369.53 o 
  -4 -11   5     2253.82     1994.43    220.39 o 
  -3 -11   5     2487.27     2151.00    233.81 o 
  -2 -11   5      739.70      880.31    171.53 o 
  -1 -11   5       14.57        0.76     99.43 o 
   0 -11   5      134.59      106.19    119.43 o 
   1 -11   5     1671.30     1476.22    215.43 o 
   2 -11   5      695.50      758.02    180.58 o 
   3 -11   5       93.14       -1.62    130.10 o 
  -6 -10   5       47.59       46.19    110.00 o 
  -5 -10   5     1311.98     1332.79    196.10 o 
  -4 -10   5     1396.88     1257.65    191.53 o 
  -3 -10   5     2209.17     2182.34    224.29 o 
  -2 -10   5     1623.22     1343.84    192.67 o 
  -1 -10   5     4393.42     4082.95    305.24 o 
   0 -10   5     2234.04     2218.57    152.64 o 
   1 -10   5     2421.57     2152.24    227.72 o 
   2 -10   5     2553.69     2613.49    260.86 o 
   3 -10   5     1089.48     1016.98    196.86 o 
   4 -10   5      255.70      133.91    135.72 o 
   5 -10   5        7.15      -90.29    128.48 o 
  -7  -9   5     1119.21      608.87    173.72 o 
  -6  -9   5     6576.45     5794.89    400.96 o 
  -5  -9   5       17.46       58.95    102.67 o 
  -4  -9   5      117.64       50.48     80.38 o 
  -3  -9   5    13520.89    13020.68    690.97 o 
  -2  -9   5      114.34      168.10     96.57 o 
  -1  -9   5     8036.31     7648.01    307.62 o 
   0  -9   5     4304.19     4252.39    208.64 o 
   1  -9   5     4826.88     4415.78    215.98 o 
   2  -9   5     4308.37     4500.29    332.58 o 
   3  -9   5       79.06      -12.48    105.81 o 
   4  -9   5     5546.25     5514.51    397.91 o 
   5  -9   5      157.46      143.81    115.34 o 
   6  -9   5      498.60      360.10    155.34 o 
  -8  -8   5     1304.46     1496.31    155.15 o 
  -7  -8   5     1915.82     1912.82    153.26 o 
  -6  -8   5     1000.48      735.73    147.62 o 
  -5  -8   5     1480.69     1237.55    174.67 o 
  -4  -8   5      199.69       20.76     84.10 o 
  -3  -8   5      327.18      188.48     81.53 o 
  -2  -8   5      277.17      280.20     94.38 o 
  -1  -8   5     4056.29     4060.90    187.54 o 
   0  -8   5      967.30      993.61    111.91 o 
   1  -8   5      472.66      423.29     74.45 o 
   2  -8   5      353.31      236.32     75.91 o 
   3  -8   5     1360.97     1546.42    199.43 o 
   4  -8   5       50.57       16.67    111.53 o 
   5  -8   5      598.20      702.30    160.48 o 
   6  -8   5     6762.31     7179.69    475.06 o 
   7  -8   5     2392.96     2287.10    249.34 o 
  -9  -7   5     4867.20     4999.07    402.29 o 
  -8  -7   5     1262.12     1427.64    149.64 o 
  -7  -7   5        7.28      -61.23     63.70 o 
  -6  -7   5     6132.38     5633.05    259.53 o 
  -5  -7   5    17066.81    17271.15    604.66 o 
  -4  -7   5       19.25       -1.62     60.10 o 
  -3  -7   5      446.39      379.34     95.43 o 
  -2  -7   5     6847.25     7039.02    400.01 o 
  -1  -7   5       14.03       10.39     37.33 o 
   0  -7   5     2320.90     2339.35    128.95 o 
   1  -7   5     6105.23     6081.81    296.82 o 
   2  -7   5     5541.75     5696.47    240.93 o 
   3  -7   5      335.98      208.02     63.62 o 
   4  -7   5     2342.17     2512.44    234.29 o 
   5  -7   5     3752.76     3757.13    295.34 o 
   6  -7   5      241.06      286.58    114.19 o 
   7  -7   5       32.31      -51.05    103.91 o 
   8  -7   5        8.08       -7.71    115.05 o 
  -9  -6   5     3499.21     3226.36    311.05 o 
  -8  -6   5       33.87     -109.30     72.86 o 
  -7  -6   5       65.20       48.88     69.12 o 
  -6  -6   5      991.01     1171.10    113.34 o 
  -5  -6   5     1620.64     1650.35    113.17 o 
  -4  -6   5      957.95      866.17     80.95 o 
  -3  -6   5        4.05      -58.67     49.81 o 
  -2  -6   5    16747.85    17175.19    560.91 o 
  -1  -6   5    27740.77    28642.79   1255.36 o 
   0  -6   5        7.34        1.44     28.89 o 
   1  -6   5      692.73      814.85     86.94 o 
   2  -6   5    33256.96    38328.36   1208.56 o 
   3  -6   5      438.72      406.24    160.96 o 
   4  -6   5    15244.25    16025.51    812.88 o 
   5  -6   5      222.09      247.34    113.24 o 
   6  -6   5       42.98      -40.86     82.19 o 
   7  -6   5    12104.27    13893.74    750.49 o 
   8  -6   5     4925.00     5488.41    388.77 o 
   9  -6   5       36.49      -44.86    125.05 o 
  -9  -5   5        0.20      -25.52    119.62 o 
  -8  -5   5       73.26      -42.23     69.41 o 
  -7  -5   5     9192.72     8653.72    611.44 o 
  -6  -5   5     4627.95     4256.81    280.91 o 
  -5  -5   5     1339.95     1309.99    161.10 o 
  -4  -5   5      812.05      708.32     74.93 o 
  -3  -5   5     4322.46     4223.77    179.37 o 
  -2  -5   5    11822.76    12267.22    348.58 o 
  -1  -5   5     7272.72     6951.78    566.16 o 
   0  -5   5      947.99      996.05    108.81 o 
   1  -5   5      996.81     1030.82    153.29 o 
   2  -5   5     8120.29     8891.31    253.33 o 
   3  -5   5      662.00      812.49    238.24 o 
   4  -5   5        4.31       -7.93     34.63 o 
   5  -5   5      961.02      759.16    137.34 o 
   6  -5   5     1169.06     1021.93    148.00 o 
   7  -5   5      103.77       10.57     98.48 o 
   8  -5   5     2423.43     2539.77    240.58 o 
   9  -5   5      827.42      674.40    158.10 o 
  -9  -4   5      868.59      819.95    122.09 o 
  -8  -4   5      820.89      973.58    121.91 o 
  -7  -4   5     4778.18     4497.32    307.82 o 
  -6  -4   5      924.40      895.31    116.91 o 
  -5  -4   5       24.46       -7.82     43.23 o 
  -4  -4   5    15071.78    15723.38   1343.27 o 
  -3  -4   5     5167.88     5034.67    199.93 o 
  -2  -4   5      107.93       71.39     19.79 o 
  -1  -4   5      571.74      507.20     35.72 o 
   0  -4   5     9729.89    10478.67    352.08 o 
   1  -4   5      551.69      627.02     55.47 o 
   2  -4   5      147.86      123.58     33.15 o 
   3  -4   5      300.68      215.93     39.82 o 
   4  -4   5        5.02      -25.30     22.82 o 
   5  -4   5     3003.15     3246.38    151.48 o 
   6  -4   5    12212.49    12880.58    669.73 o 
   7  -4   5     3602.05     4262.86    304.77 o 
   8  -4   5      424.02      124.19    103.91 o 
   9  -4   5     1662.71     1640.23    191.43 o 
  10  -4   5     3418.81     3557.41    291.53 o 
  -9  -3   5     5046.51     5319.07    378.68 o 
  -8  -3   5        4.72      -38.77     64.16 o 
  -7  -3   5      508.38      457.53     81.76 o 
  -6  -3   5     6174.98     6096.96    260.34 o 
  -5  -3   5       93.24       21.28     51.00 o 
  -4  -3   5     2591.23     2305.62    122.54 o 
  -3  -3   5     5059.13     4984.68    263.34 o 
  -2  -3   5      516.34      510.47     51.13 o 
  -1  -3   5     5333.75     5255.82    151.71 o 
   0  -3   5      289.20      504.66     96.29 o 
   1  -3   5      509.02      550.44     44.34 o 
   2  -3   5    32487.44    39178.91   1205.44 o 
   3  -3   5     3757.72     3876.66    122.03 o 
   4  -3   5    10734.63    10977.59    322.96 o 
   5  -3   5    20127.60    22318.36    586.15 o 
   6  -3   5     2144.96     2092.55    107.81 o 
   7  -3   5     4680.96     5630.49    240.03 o 
   8  -3   5      751.13      635.25    129.72 o 
   9  -3   5     1598.87     1402.22    182.10 o 
  10  -3   5      299.50       78.57    111.24 o 
  -9  -2   5      140.10      162.77    113.05 o 
  -8  -2   5      263.57      222.20    114.38 o 
  -7  -2   5     8077.24     8658.35    345.97 o 
  -6  -2   5      559.24      591.66    166.29 o 
  -5  -2   5    29240.41    29930.37   2041.19 o 
  -4  -2   5       95.63       79.81     39.30 o 
  -3  -2   5      182.49      396.87    159.86 o 
  -2  -2   5    73027.48    71765.44   3944.52 o 
  -1  -2   5    11221.69    12314.80    323.97 o 
   0  -2   5      135.46      293.39     28.30 o 
   1  -2   5    11258.24    11797.12    380.93 o 
   2  -2   5    13175.18    14191.98    455.20 o 
   3  -2   5     7481.57     7299.29    201.51 o 
   4  -2   5    10844.00    11887.83    357.52 o 
   5  -2   5      591.65      614.18     44.52 o 
   6  -2   5    12597.31    12868.60    357.15 o 
   7  -2   5     3234.87     3384.52    127.97 o 
   8  -2   5      785.75      889.17     95.72 o 
   9  -2   5     5824.17     6631.10    406.87 o 
  10  -2   5      963.91      757.35    148.67 o 
  -9  -1   5     2816.95     2580.15    235.72 o 
  -8  -1   5     2129.31     2245.38    215.43 o 
  -7  -1   5     5133.26     5401.36    351.72 o 
  -6  -1   5     2469.72     2487.25    138.46 o 
  -5  -1   5        2.09      -27.34     36.16 o 
  -4  -1   5       52.26       60.91     33.87 o 
  -3  -1   5     1164.61     1214.01     76.92 o 
  -2  -1   5     2784.68     3027.94    128.35 o 
  -1  -1   5     8590.49     9632.46    320.58 o 
   0  -1   5    32446.06    38447.61   1591.99 o 
   1  -1   5     4012.73     4318.15    121.42 o 
   2  -1   5     1843.15     1650.42     75.28 o 
   3  -1   5      952.88      769.07     86.25 o 
   4  -1   5    13506.22    13861.19    366.25 o 
   5  -1   5     1668.31     1326.97     61.68 o 
   6  -1   5     5731.95     5305.17    168.41 o 
   7  -1   5     3895.82     3947.67    141.97 o 
   8  -1   5      524.23      421.80     58.18 o 
   9  -1   5     1114.15     1259.76    174.19 o 
  10  -1   5      170.06       79.64     68.73 o 
  -9   0   5     1726.29     1697.75    196.96 o 
  -8   0   5     4530.75     4588.77    325.63 o 
  -7   0   5     1029.97      940.31    143.81 o 
  -6   0   5      335.72      360.77    106.76 o 
  -5   0   5     8688.94     8646.89    404.63 o 
  -4   0   5    28527.76    27663.31   1787.47 o 
  -3   0   5     2985.28     2578.25    115.41 o 
  -2   0   5     8957.65     9113.81    307.03 o 
  -1   0   5     5997.59     6239.67    214.48 o 
   0   0   5      373.77      437.41     31.07 o 
   1   0   5     2327.63     2105.60     82.45 o 
   2   0   5       53.98       46.86     31.33 o 
   3   0   5     1732.69     1395.70    119.43 o 
   4   0   5     6447.18     5879.96    169.57 o 
   5   0   5     1509.78     1691.00     70.95 o 
   6   0   5     9351.42     8681.08    252.35 o 
   7   0   5    15539.51    14651.84    406.80 o 
   8   0   5     1486.63     1432.25     82.88 o 
   9   0   5      574.54      519.24     65.01 o 
  10   0   5     3360.12     4049.42    303.63 o 
  11   0   5      623.61      744.87    160.38 o 
  -9   1   5      472.45      509.63    142.10 o 
  -8   1   5      934.96      872.31    150.57 o 
  -7   1   5     3658.47     3207.60    251.43 o 
  -6   1   5      656.62      586.97    125.72 o 
  -5   1   5     1230.52     1089.17    124.10 o 
  -4   1   5    11459.74    12235.29    413.06 o 
  -3   1   5       14.95        9.89     33.33 o 
  -2   1   5    33400.16    34175.28   1148.17 o 
  -1   1   5     7640.65     8904.29    591.06 o 
   0   1   5    17130.03    17279.27    542.76 o 
   1   1   5     4044.05     3864.77    181.10 o 
   2   1   5     4292.90     3675.04    188.39 o 
   3   1   5       62.52       21.71     24.86 o 
   4   1   5      196.37      157.73     28.78 o 
   5   1   5    14884.32    14459.06    387.22 o 
   6   1   5     1893.45     1934.21     85.22 o 
   7   1   5     2273.79     2018.30     93.54 o 
   8   1   5     3253.27     2964.76    183.48 o 
   9   1   5       17.57      -50.43     43.48 o 
  10   1   5       29.55       56.10     93.81 o 
  11   1   5     1102.69     1340.32    207.34 o 
  -9   2   5     1047.16      853.16    184.10 o 
  -8   2   5      239.03       65.81     91.53 o 
  -7   2   5      417.94      347.82    125.72 o 
  -6   2   5     1345.95     1307.27    171.15 o 
  -5   2   5     3643.30     4090.28    268.96 o 
  -4   2   5      932.16      906.97    119.15 o 
  -3   2   5       37.94       17.82     24.14 o 
  -2   2   5     4677.37     4633.53    323.48 o 
  -1   2   5      138.83       64.43     21.09 o 
   0   2   5    11763.08    12602.74    405.88 o 
   1   2   5      230.26      260.70     29.95 o 
   2   2   5     3205.40     3203.98    172.58 o 
   3   2   5     1517.10     1150.69     90.19 o 
   4   2   5     1212.87      884.97     82.76 o 
   5   2   5    25595.67    27407.86   1212.41 o 
   6   2   5    26402.89    27119.34    705.59 o 
   7   2   5      624.42      422.49     50.46 o 
   8   2   5     4475.67     4037.17    151.88 o 
   9   2   5    11708.33    11745.53    435.92 o 
  10   2   5       83.24       41.31     57.82 o 
  11   2   5     2574.49     3163.02    285.44 o 
  -8   3   5     1628.27     1434.51    209.24 o 
  -7   3   5     2677.20     2618.54    233.62 o 
  -6   3   5    15387.44    17295.34    870.69 o 
  -5   3   5      804.57      795.26    119.91 o 
  -4   3   5     1597.52     1557.08    146.57 o 
  -3   3   5     9204.15     9885.65    505.06 o 
  -2   3   5      642.26      627.82     84.67 o 
  -1   3   5      846.10      735.02     45.98 o 
   0   3   5     1127.09     1002.52     55.61 o 
   1   3   5     4543.20     4286.50    167.48 o 
   2   3   5      515.02      480.39     59.43 o 
   3   3   5      327.14      281.82     53.14 o 
   4   3   5       39.30      -16.95     29.62 o 
   5   3   5     3460.45     2978.26    192.29 o 
   6   3   5     5609.91     4584.87    272.10 o 
   7   3   5     1532.21     1342.60     92.45 o 
   8   3   5     4927.99     4675.82    209.60 o 
   9   3   5      289.29      267.29     66.46 o 
  10   3   5       71.96      -65.77     51.75 o 
  11   3   5     2179.36     2107.67    152.62 o 
  -8   4   5      289.31      223.15    133.05 o 
  -7   4   5      195.76      112.00    111.24 o 
  -6   4   5     2906.50     3138.74    250.48 o 
  -5   4   5     5060.74     4896.11    313.63 o 
  -4   4   5       16.84      -10.10     61.62 o 
  -3   4   5    11394.14    12779.24    639.54 o 
  -2   4   5    27686.26    28628.17   1314.98 o 
  -1   4   5     1912.20     2033.67     90.15 o 
   0   4   5      819.54      645.38     47.77 o 
   1   4   5    21249.24    21167.76    672.75 o 
   2   4   5     1804.68     1715.56    117.72 o 
   3   4   5    82824.77    91295.49   3865.99 o 
   4   4   5     6178.88     6430.05    339.25 o 
   5   4   5      114.56       64.19     45.72 o 
   6   4   5    18869.51    16377.42    777.54 o 
   7   4   5     4733.49     4632.87    285.44 o 
   8   4   5      137.82      170.71     57.84 o 
   9   4   5     1543.69     1532.48    118.42 o 
  10   4   5      181.28       80.11     63.00 o 
  11   4   5     3258.77     3347.45    249.34 o 
  -7   5   5     1758.89     1696.51    199.53 o 
  -6   5   5     2595.99     2760.16    239.62 o 
  -5   5   5      500.41      425.82    114.00 o 
  -4   5   5      532.21      423.63    101.34 o 
  -3   5   5     3005.37     3449.89    236.01 o 
  -2   5   5    12149.95    12401.33    621.92 o 
  -1   5   5      277.34      289.24     65.95 o 
   0   5   5      520.06      466.58     43.94 o 
   1   5   5     4885.54     5299.59    201.93 o 
   2   5   5     3870.32     4012.38    223.34 o 
   3   5   5      323.05      283.53     68.29 o 
   4   5   5       62.85       10.19     41.81 o 
   5   5   5     2230.42     2155.38    169.24 o 
   6   5   5      137.83       -6.29     48.48 o 
   7   5   5      990.11      885.16    126.86 o 
   8   5   5     1748.08     1685.09    160.86 o 
   9   5   5      331.65      157.05     84.10 o 
  10   5   5     3195.17     3143.21    249.53 o 
  11   5   5     1741.19     1806.43    151.94 o 
  -7   6   5       90.36      -31.72    104.57 o 
  -6   6   5        0.85     -134.86     89.91 o 
  -5   6   5     8523.25     8795.44    501.63 o 
  -4   6   5     2311.94     2358.43    199.15 o 
  -3   6   5     2465.10     2555.77    200.58 o 
  -2   6   5      393.29      338.39     85.34 o 
  -1   6   5     2033.47     2128.43    171.91 o 
   0   6   5     1364.20     1224.00     75.00 o 
   1   6   5    10182.63    10690.17    371.56 o 
   2   6   5     4089.22     4225.81    238.86 o 
   3   6   5     7200.26     7181.59    377.34 o 
   4   6   5    10865.38    11591.12    577.92 o 
   5   6   5    12779.13    13876.98    686.21 o 
   6   6   5     7933.11     7728.94    436.11 o 
   7   6   5     1762.19     1372.41    148.48 o 
   8   6   5       90.68      -27.33     55.43 o 
   9   6   5     1029.02     1114.03    168.86 o 
  10   6   5      675.80      557.44    134.10 o 
  11   6   5     1560.01     1603.46    213.62 o 
  -6   7   5     1087.79     1320.03    199.62 o 
  -5   7   5      175.04      170.58    100.95 o 
  -4   7   5      232.33      308.48    106.86 o 
  -3   7   5      410.84      274.29     94.57 o 
  -2   7   5     4295.06     4326.19    285.63 o 
  -1   7   5     2812.76     2413.10    190.19 o 
   0   7   5     1814.82     1846.90    162.67 o 
   1   7   5     5639.88     5609.28    284.77 o 
   2   7   5     3019.81     2931.02    190.86 o 
   3   7   5     9089.93     9685.93    493.34 o 
   4   7   5    12073.21    12983.44    646.59 o 
   5   7   5     2540.50     2414.63    201.81 o 
   6   7   5     6559.72     6607.67    397.06 o 
   7   7   5        1.92        7.81     82.95 o 
   8   7   5     8713.30     9182.30    529.25 o 
   9   7   5       16.36        8.00     74.48 o 
  10   7   5      263.10      278.01    120.29 o 
  11   7   5     3517.14     4247.62    325.72 o 
  -5   8   5      680.21      898.88    161.62 o 
  -4   8   5       16.05       45.72     87.53 o 
  -3   8   5     4398.35     4664.01    315.63 o 
  -2   8   5     2905.42     2927.49    227.91 o 
  -1   8   5     1373.44     1392.03    149.81 o 
   0   8   5      117.90      140.57     80.76 o 
   1   8   5       22.75      -71.05     65.43 o 
   2   8   5     3095.32     2913.88    196.00 o 
   3   8   5     8274.43     9174.11    480.20 o 
   4   8   5     3565.49     3744.75    259.91 o 
   5   8   5     3592.46     3783.42    276.67 o 
   6   8   5     2416.87     2238.72    213.62 o 
   7   8   5        7.12      -52.00     79.24 o 
   8   8   5      427.58      349.15    135.34 o 
   9   8   5       63.17      140.19    110.76 o 
  10   8   5     5966.92     6255.28    429.44 o 
  -4   9   5        1.07      -19.81     98.76 o 
  -3   9   5      117.71      -59.53     84.76 o 
  -2   9   5     5031.73     4782.49    324.20 o 
  -1   9   5     3937.79     3646.18    267.34 o 
   0   9   5        0.94      -67.24     79.14 o 
   1   9   5      486.67      279.43    105.53 o 
   2   9   5       73.83      -66.48     73.62 o 
   3   9   5      228.20      188.39     83.53 o 
   4   9   5       47.62       24.86     81.81 o 
   5   9   5        0.29      -94.19     80.48 o 
   6   9   5     1189.71     1069.36    174.00 o 
   7   9   5     1192.20     1460.60    213.15 o 
   8   9   5        3.55     -119.81     91.14 o 
   9   9   5        5.87     -154.00    102.67 o 
  -3  10   5      549.88      573.44    143.43 o 
  -2  10   5      804.18      533.73    121.91 o 
  -1  10   5     1649.74     1425.84    165.62 o 
   0  10   5      259.57      130.29    103.72 o 
   1  10   5        3.40      -32.29     81.53 o 
   2  10   5    12250.25    11112.25    613.92 o 
   3  10   5     7206.36     7399.69    418.39 o 
   4  10   5      421.93      520.87    125.15 o 
   5  10   5      956.89     1106.50    178.67 o 
   6  10   5     8874.81     9514.88    570.49 o 
   7  10   5      425.17      348.10    155.05 o 
   8  10   5     2151.10     2560.44    272.58 o 
   9  10   5     1000.34     1093.26    214.29 o 
  -1  11   5     1537.30     1664.99    214.29 o 
   0  11   5      739.96      730.68    150.96 o 
   1  11   5     1784.07     1563.27    187.34 o 
   2  11   5     1857.65     1613.37    187.05 o 
   3  11   5      522.18      416.58    117.15 o 
   4  11   5     2598.22     2800.73    235.81 o 
   5  11   5       13.95        5.14    107.24 o 
   6  11   5      386.09      289.34    142.67 o 
   7  11   5     1800.54     2065.67    270.29 o 
   1  12   5      466.19      401.34    133.91 o 
   2  12   5      235.74      236.67    117.91 o 
   3  12   5     1072.13      990.97    156.67 o 
   5  12   5     1362.28     1512.22    213.81 o 
  -4 -11   6     1292.66     1266.12    214.58 o 
  -3 -11   6        7.99      -34.57    108.95 o 
  -2 -11   6     1179.85      878.31    177.05 o 
  -1 -11   6     5454.85     4818.01    357.72 o 
   1 -11   6        2.11      -85.91    106.38 o 
   2 -11   6      347.70      404.10    156.19 o 
  -6 -10   6      539.89      641.35    164.29 o 
  -5 -10   6      222.43      166.00    126.19 o 
  -4 -10   6      132.79       -4.48    106.48 o 
  -3 -10   6     3889.53     3318.55    278.77 o 
  -2 -10   6      530.59      507.73    133.53 o 
  -1 -10   6      778.12      713.64    143.34 o 
   0 -10   6     1783.44     1607.34    126.66 o 
   1 -10   6      858.09      841.73    161.34 o 
   2 -10   6     2533.51     2379.77    239.81 o 
   3 -10   6      887.03     1123.74    199.24 o 
   4 -10   6       11.50      -44.19    118.86 o 
  -7  -9   6      118.41       37.14    128.76 o 
  -6  -9   6     1852.12     2011.09    248.86 o 
  -5  -9   6     1861.18     1702.13    192.39 o 
  -4  -9   6      149.09      236.48    105.91 o 
  -3  -9   6     5299.44     5429.65    366.39 o 
  -2  -9   6      144.08      -72.29     77.43 o 
  -1  -9   6     2732.72     2673.68    228.10 o 
   0  -9   6     8995.45     9000.67    417.10 o 
   1  -9   6     1164.53      985.93    121.24 o 
   2  -9   6      226.29       24.57     97.15 o 
   3  -9   6     2667.90     2616.73    254.29 o 
   4  -9   6      308.67      316.77    137.15 o 
   5  -9   6     2447.93     2310.81    249.82 o 
   6  -9   6     2214.66     2271.19    277.91 o 
  -8  -8   6      335.28      403.15    148.10 o 
  -7  -8   6      861.44      829.18    117.32 o 
  -6  -8   6       83.39       39.62    103.43 o 
  -5  -8   6     2977.46     2436.34    226.96 o 
  -4  -8   6     7751.80     7649.03    456.68 o 
  -3  -8   6      251.97      118.10     74.48 o 
  -2  -8   6      549.15      432.01    112.10 o 
  -1  -8   6     6122.00     6595.48    263.22 o 
   0  -8   6       18.75      -13.19     44.28 o 
   1  -8   6    17907.79    19628.77    668.80 o 
   2  -8   6     3309.31     3009.27    167.04 o 
   3  -8   6      701.60      797.07    150.48 o 
   4  -8   6     8668.32     9540.12    561.25 o 
   5  -8   6     6421.62     7168.83    468.68 o 
   6  -8   6       10.29     -151.34    103.81 o 
   7  -8   6      631.33      528.30    179.62 o 
  -8  -7   6      226.75      168.46     88.04 o 
  -7  -7   6       49.60       77.22     73.73 o 
  -6  -7   6        7.58       11.34     58.17 o 
  -5  -7   6      566.42      610.55     88.91 o 
  -4  -7   6     2186.81     1891.47    180.67 o 
  -3  -7   6     2253.88     2079.19    187.72 o 
  -2  -7   6       69.58       21.24     66.57 o 
  -1  -7   6       41.98        6.47     37.55 o 
   0  -7   6    14007.93    15564.01    530.63 o 
   1  -7   6     1211.20     1148.60    101.31 o 
   2  -7   6      212.67      199.45     59.17 o 
   3  -7   6       60.76       13.83     46.13 o 
   4  -7   6       50.95       16.00     84.19 o 
   5  -7   6       52.13       47.24     89.24 o 
   6  -7   6     2827.21     2965.78    268.96 o 
   7  -7   6      315.45      263.91    143.62 o 
   8  -7   6      150.15       39.72    120.00 o 
  -8  -6   6      613.81      349.82    100.91 o 
  -7  -6   6     5663.48     5472.30    265.77 o 
  -6  -6   6      463.82      450.26     85.12 o 
  -5  -6   6     9852.52     9870.15    378.68 o 
  -4  -6   6      811.77      618.10     77.07 o 
  -3  -6   6     8311.12     7937.23    302.14 o 
  -2  -6   6     2496.51     2029.28    171.91 o 
  -1  -6   6     5521.11     5957.98    229.24 o 
   0  -6   6      454.23      390.31    171.48 o 
   1  -6   6     1676.66     1845.74    108.50 o 
   2  -6   6     5145.25     5300.21    222.76 o 
   3  -6   6      602.98      659.95    144.86 o 
   4  -6   6     5465.19     6049.89    253.22 o 
   5  -6   6     8624.06     9666.12    552.11 o 
   6  -6   6      259.11       95.24     92.10 o 
   7  -6   6      550.14      537.54    132.38 o 
   8  -6   6     4210.67     4632.68    349.53 o 
   9  -6   6     1852.91     2196.72    239.81 o 
  -9  -5   6     5274.44     5629.13    292.18 o 
  -8  -5   6     3789.37     3885.82    289.05 o 
  -7  -5   6      203.19      171.66     78.26 o 
  -6  -5   6      237.85      225.10     70.33 o 
  -5  -5   6      553.23      493.62     77.48 o 
  -4  -5   6     2582.50     2144.39    128.19 o 
  -3  -5   6      139.43       77.45     60.43 o 
  -2  -5   6     6903.23     6639.44    196.54 o 
  -1  -5   6    14625.99    14862.85    489.09 o 
   0  -5   6     2966.69     3210.48    140.53 o 
   1  -5   6      350.77      327.99     50.58 o 
   2  -5   6    10477.50    11810.77    409.29 o 
   3  -5   6     1343.14     1551.35    100.01 o 
   4  -5   6    17653.92    19940.37    661.87 o 
   5  -5   6      294.23      203.49     76.67 o 
   6  -5   6     4702.47     5012.40    344.10 o 
   7  -5   6      580.50      495.63    126.96 o 
   8  -5   6     2265.57     2263.77    225.72 o 
   9  -5   6     2635.27     2426.15    243.62 o 
  -9  -4   6      138.50      255.43    146.10 o 
  -8  -4   6       26.76       43.15     74.57 o 
  -7  -4   6       54.67       26.06     65.86 o 
  -6  -4   6       47.10      -29.20     68.53 o 
  -5  -4   6     1758.22     1695.49    113.05 o 
  -4  -4   6     7871.74     7920.99    302.23 o 
  -3  -4   6        4.30      -28.78     29.11 o 
  -2  -4   6      193.74      163.42     26.60 o 
  -1  -4   6        8.25      -11.15     25.82 o 
   0  -4   6     1801.60     1896.70     93.97 o 
   1  -4   6    13350.58    15781.58    515.42 o 
   2  -4   6    11963.47    13662.20    456.56 o 
   3  -4   6     4924.31     6190.93    237.04 o 
   4  -4   6     7398.01     7548.62    281.77 o 
   5  -4   6     8661.09     9432.04    343.06 o 
   6  -4   6     1867.94     1901.38    188.19 o 
   7  -4   6      120.90       53.24     93.14 o 
   8  -4   6     1707.68     1950.14    208.58 o 
   9  -4   6      529.96      570.49    147.81 o 
  10  -4   6       30.16      -40.19    112.19 o 
  -9  -3   6     2603.35     3025.21    276.01 o 
  -8  -3   6      615.84      624.68    156.77 o 
  -7  -3   6    12935.33    13513.92    501.43 o 
  -6  -3   6     2648.48     2452.14    164.58 o 
  -5  -3   6     1166.65     1085.60     93.08 o 
  -4  -3   6    27772.78    26181.15   1348.65 o 
  -3  -3   6    18209.44    17996.08   1251.89 o 
  -2  -3   6     1833.61     1752.36    109.62 o 
  -1  -3   6       15.96       -9.46     16.31 o 
   0  -3   6    15713.35    16304.12    423.98 o 
   1  -3   6      936.48     1172.48     68.94 o 
   2  -3   6     4051.26     4178.55    164.94 o 
   3  -3   6     3870.70     4330.98    173.12 o 
   4  -3   6      207.01      226.28     28.77 o 
   5  -3   6      188.74      113.03     40.42 o 
   6  -3   6        0.83      -29.12     32.64 o 
   7  -3   6     1457.54     1683.37    177.34 o 
   8  -3   6      933.64      878.78    143.72 o 
   9  -3   6     1032.08     1111.26    169.43 o 
  10  -3   6       90.95       12.00    107.53 o 
  -9  -2   6        1.77      -86.76    102.10 o 
  -8  -2   6      367.33      484.39    125.91 o 
  -7  -2   6     7536.86     8866.12    354.99 o 
  -6  -2   6       79.32        6.53     50.93 o 
  -5  -2   6      811.25      771.11     99.91 o 
  -4  -2   6     6747.84     6439.12    252.20 o 
  -3  -2   6     1337.37     1125.52     77.80 o 
  -2  -2   6     1151.77      974.16     69.70 o 
  -1  -2   6     3365.84     3803.13    336.20 o 
   0  -2   6    31963.70    37082.84    965.84 o 
   1  -2   6    27310.15    30273.82    934.34 o 
   2  -2   6      118.95      128.25     45.38 o 
   3  -2   6    11547.45    11672.24    386.35 o 
   4  -2   6    70826.87    77598.30   1927.64 o 
   5  -2   6      682.33      758.44     65.92 o 
   6  -2   6     7444.62     7663.15    229.11 o 
   7  -2   6     8804.37     8870.65    326.53 o 
   8  -2   6     1260.68     1553.84    171.15 o 
   9  -2   6     7908.11     9033.73    511.73 o 
  10  -2   6      223.96      235.62    115.05 o 
  -9  -1   6       18.95       12.67    106.29 o 
  -8  -1   6      700.09      792.88    153.81 o 
  -7  -1   6     1503.69     1402.98    185.62 o 
  -6  -1   6       30.10      -12.98     68.81 o 
  -5  -1   6     6353.57     6108.08    246.12 o 
  -4  -1   6     3985.56     3941.51    232.05 o 
  -3  -1   6       62.50       33.23     39.24 o 
  -2  -1   6    12236.91    13414.54    522.87 o 
  -1  -1   6     9122.35     9487.34    320.52 o 
   0  -1   6     3612.85     4580.32    165.33 o 
   1  -1   6     4756.08     4963.42    141.13 o 
   2  -1   6       22.45       -2.99      9.96 o 
   3  -1   6     5587.96     5639.34    247.48 o 
   4  -1   6     1402.05     1414.56    102.62 o 
   5  -1   6      618.51      646.22     43.21 o 
   6  -1   6        5.44      -31.85     21.23 o 
   7  -1   6     2858.15     2612.69    188.35 o 
   8  -1   6      460.75      371.31     51.68 o 
   9  -1   6      725.51      770.87    140.29 o 
  10  -1   6       41.63     -111.72     98.86 o 
  -9   0   6      479.38      547.73    156.38 o 
  -8   0   6      112.82       51.62     84.95 o 
  -7   0   6     4543.16     4561.91    318.67 o 
  -6   0   6       11.36      -86.29     73.14 o 
  -5   0   6      724.46      763.34     77.71 o 
  -4   0   6    18506.79    18814.15   1121.12 o 
  -3   0   6       10.91      -18.57     26.98 o 
  -2   0   6    48726.80    51810.19   1590.64 o 
  -1   0   6     2560.61     2687.55    264.01 o 
   0   0   6     7380.48     7560.98    254.02 o 
   1   0   6    19874.38    18319.35    573.95 o 
   2   0   6     5149.75     4494.84    308.25 o 
   3   0   6       16.76       19.44     18.41 o 
   4   0   6     1903.75     1683.04     83.60 o 
   5   0   6     5669.58     5346.14    187.75 o 
   6   0   6      798.26      805.10     52.62 o 
   7   0   6     3086.88     2950.43    130.65 o 
   8   0   6     1957.22     1753.16     92.73 o 
   9   0   6     2263.71     2359.60    115.87 o 
  10   0   6     2149.07     2557.25    162.36 o 
  -9   1   6     3518.71     3481.03    296.10 o 
  -8   1   6      848.74      752.21    161.34 o 
  -7   1   6     8374.47     7773.03    469.44 o 
  -6   1   6      128.60      -59.62     78.95 o 
  -5   1   6       38.13      -37.14     60.76 o 
  -4   1   6    14768.14    15944.60    529.39 o 
  -3   1   6     2980.39     3033.96    132.29 o 
  -2   1   6     1730.67     1857.88     93.48 o 
  -1   1   6    28677.75    29100.09    905.54 o 
   0   1   6     2057.67     1857.60     83.43 o 
   1   1   6     5118.59     5002.38    178.53 o 
   2   1   6      632.46      518.77     59.33 o 
   3   1   6       49.75      106.86     30.67 o 
   4   1   6     1945.39     1341.95     97.81 o 
   5   1   6    10482.62    11162.30    376.94 o 
   6   1   6     9212.55     9143.58    274.67 o 
   7   1   6    13254.41    13123.59    484.02 o 
   8   1   6        0.25      -50.53     37.25 o 
   9   1   6    12705.26    13496.13    395.89 o 
  10   1   6     1574.27     1606.03    128.63 o 
  11   1   6     3827.51     4657.44    353.91 o 
  -8   2   6      411.86      237.43    115.81 o 
  -7   2   6      839.55      600.30    150.29 o 
  -6   2   6     6576.40     6577.20    406.29 o 
  -5   2   6     3476.80     3592.37    251.91 o 
  -4   2   6      608.43      513.92    101.05 o 
  -3   2   6     6595.05     6994.92    251.40 o 
  -2   2   6      224.85      190.25     33.19 o 
  -1   2   6      808.87      635.05     46.28 o 
   0   2   6    30087.01    31796.21    984.95 o 
   1   2   6     3774.87     3511.40    136.57 o 
   2   2   6     1183.91     1097.74     83.43 o 
   3   2   6     4719.12     4358.58    230.96 o 
   4   2   6     7997.41     8570.96    417.25 o 
   5   2   6     1246.05     1165.84    108.57 o 
   6   2   6     1673.24     1625.85    139.05 o 
   7   2   6      416.13      288.34     44.79 o 
   8   2   6     1108.65      901.73    127.19 o 
   9   2   6     5376.24     5103.95    312.16 o 
  10   2   6     1185.77     1300.78    191.24 o 
  11   2   6     2335.33     2836.25    274.01 o 
  -8   3   6      655.06      552.96    161.34 o 
  -7   3   6     1549.42     1378.13    193.81 o 
  -6   3   6      367.26      336.10    114.29 o 
  -5   3   6      146.42       75.34     68.76 o 
  -4   3   6     8366.20     8862.20    477.06 o 
  -3   3   6      153.42      116.67     63.91 o 
  -2   3   6     3289.81     3199.93    196.58 o 
  -1   3   6    11773.54    12638.76    416.17 o 
   0   3   6     6819.28     6330.33    223.83 o 
   1   3   6     6758.57     6739.71    237.39 o 
   2   3   6     1598.32     1446.13    102.00 o 
   3   3   6     6905.89     6514.91    328.58 o 
   4   3   6       17.30        3.90     29.81 o 
   5   3   6    17638.71    19028.81    871.92 o 
   6   3   6     1074.80     1012.12    107.72 o 
   7   3   6     1382.76     1189.07    122.76 o 
   8   3   6     1587.53     1585.39    108.17 o 
   9   3   6      195.10      167.23     57.59 o 
  10   3   6       80.60       45.41     57.53 o 
  11   3   6       60.32      -26.73     69.65 o 
  -8   4   6     2911.13     2602.44    267.05 o 
  -7   4   6     2370.49     2281.86    224.20 o 
  -6   4   6     4999.59     5206.78    353.63 o 
  -5   4   6      466.86      426.30    114.86 o 
  -4   4   6     7795.86     7728.56    434.30 o 
  -3   4   6     1782.46     1675.37    149.81 o 
  -2   4   6    10307.69    11427.50    578.11 o 
  -1   4   6      129.69      126.07     30.24 o 
   0   4   6     5326.49     5439.57    200.01 o 
   1   4   6    18661.71    19470.91    625.80 o 
   2   4   6     1380.06     1451.84    108.48 o 
   3   4   6     3677.94     3993.33    227.34 o 
   4   4   6    16267.53    16770.47    774.02 o 
   5   4   6     1935.50     2054.43    156.67 o 
   6   4   6      644.64      578.87     93.24 o 
   7   4   6     2981.17     2677.87    202.00 o 
   8   4   6     8539.05     8109.33    446.01 o 
   9   4   6    17531.79    17126.58    837.07 o 
  10   4   6       35.53      -71.13     53.61 o 
  11   4   6     1157.07     1144.67    127.21 o 
  -7   5   6      740.58      627.35    167.43 o 
  -6   5   6     1403.48     1528.99    201.62 o 
  -5   5   6     2031.96     2076.62    199.91 o 
  -4   5   6     1365.77     1333.36    149.72 o 
  -3   5   6     3862.19     3726.94    252.48 o 
  -2   5   6    12832.05    12995.91    654.01 o 
  -1   5   6       17.09      -52.76     45.14 o 
   0   5   6     4731.09     4627.25    178.85 o 
   1   5   6      861.45      901.81     65.18 o 
   2   5   6     6955.49     7165.88    356.96 o 
   3   5   6    18759.72    20808.00    938.88 o 
   4   5   6     7398.25     7404.64    389.63 o 
   5   5   6    12269.68    12813.34    627.92 o 
   6   5   6      994.04      751.06    117.15 o 
   7   5   6       32.21       64.86     58.19 o 
   8   5   6     1664.33     1585.66    156.86 o 
   9   5   6     2925.58     2890.54    229.34 o 
  10   5   6      378.59      374.87    106.29 o 
  11   5   6       14.57     -120.29     80.19 o 
  -6   6   6      140.36      141.43    115.81 o 
  -5   6   6        0.17       42.57     94.19 o 
  -4   6   6      329.35      174.96     79.81 o 
  -3   6   6     2411.53     2414.91    196.00 o 
  -2   6   6     4212.62     4286.38    280.29 o 
  -1   6   6      887.48      905.07    123.81 o 
   0   6   6     7139.04     7580.68    273.63 o 
   1   6   6    20991.56    21423.70    696.18 o 
   2   6   6      492.37      567.54     81.34 o 
   3   6   6       86.08       80.00     47.81 o 
   4   6   6       88.23      103.53     58.10 o 
   5   6   6        0.39      -32.95     45.14 o 
   6   6   6     4348.37     4288.38    280.58 o 
   7   6   6     8397.36     8015.42    453.34 o 
   8   6   6        7.29      -92.00     61.33 o 
   9   6   6      916.52     1024.02    154.86 o 
  10   6   6     4716.06     4587.34    321.44 o 
  11   6   6     2298.75     2375.39    220.20 o 
  -6   7   6     1485.20     1732.80    227.72 o 
  -5   7   6     1945.00     2222.81    212.00 o 
  -4   7   6     6795.80     7699.32    457.92 o 
  -3   7   6     5251.68     4936.97    324.58 o 
  -2   7   6      656.70      525.35    114.86 o 
  -1   7   6     8949.41     9127.25    500.87 o 
   0   7   6      171.78      151.91     77.24 o 
   1   7   6     1838.59     1795.07    102.06 o 
   2   7   6     1357.78     1295.91     89.25 o 
   3   7   6       27.49      -22.38     54.48 o 
   4   7   6      335.36      329.72     85.05 o 
   5   7   6     2108.32     1998.90    171.62 o 
   6   7   6      399.42      233.34     93.72 o 
   7   7   6       65.25       21.43     73.72 o 
   8   7   6      260.31      113.62     86.38 o 
   9   7   6       18.07      -35.72     74.48 o 
  10   7   6     4317.69     4239.72    319.15 o 
  11   7   6      592.37      566.49    140.00 o 
  -5   8   6      214.98       87.34    112.86 o 
  -4   8   6     1131.93     1169.26    169.62 o 
  -3   8   6     1885.70     1643.85    173.43 o 
  -2   8   6      252.83      202.48     90.86 o 
  -1   8   6     6818.16     6981.68    416.77 o 
   0   8   6    12263.88    12143.42    646.11 o 
   1   8   6      564.39      515.35    121.81 o 
   2   8   6      647.49      663.15     74.15 o 
   3   8   6    14712.85    14681.95    706.02 o 
   4   8   6       14.53      105.43     72.19 o 
   5   8   6     8146.78     8191.71    462.58 o 
   6   8   6      202.01      140.77     95.81 o 
   7   8   6      474.60      483.25    129.72 o 
   8   8   6     6418.73     6633.48    430.30 o 
   9   8   6     3544.62     3689.42    299.34 o 
  10   8   6      135.62       78.19    101.72 o 
  -4   9   6        0.97     -123.43     97.05 o 
  -3   9   6       14.73      -32.48     91.05 o 
  -2   9   6       89.64       64.29     82.76 o 
  -1   9   6      100.13       50.67     89.34 o 
   0   9   6      714.77      764.49    142.96 o 
   1   9   6      529.97      583.82    133.05 o 
   2   9   6      511.73      536.96    129.53 o 
   3   9   6      922.39     1040.02    134.48 o 
   4   9   6     6085.77     5922.90    356.48 o 
   5   9   6      149.74       52.00     91.24 o 
   6   9   6       14.67     -110.72     73.81 o 
   7   9   6       17.03      -98.00     88.10 o 
   8   9   6        1.19     -121.15     88.67 o 
   9   9   6       25.61      -95.15     98.57 o 
  -3  10   6    11223.72    10428.90    600.87 o 
  -2  10   6     2914.32     2614.73    238.48 o 
  -1  10   6      188.69      163.34    109.72 o 
   0  10   6     5236.58     4976.97    349.82 o 
   1  10   6     8743.80     8493.33    511.25 o 
   2  10   6       97.58      123.24    110.95 o 
   4  10   6     1190.34     1268.79    162.86 o 
   5  10   6     1153.87     1420.60    190.39 o 
   6  10   6     4207.45     4783.44    349.25 o 
   7  10   6     3282.86     3108.07    287.53 o 
   8  10   6     5983.00     7177.59    488.87 o 
  -1  11   6        2.20      -61.24    100.48 o 
   0  11   6      576.72      480.30    141.24 o 
   1  11   6      591.44      519.35    144.10 o 
   2  11   6       56.60        4.86     88.95 o 
   3  11   6     1113.66     1285.46    180.67 o 
   5  11   6     5454.40     5628.79    376.39 o 
   6  11   6     3015.43     2964.64    273.34 o 
   7  11   6      426.17      353.34    141.05 o 
   2  12   6      207.60      149.15    118.29 o 
   3  12   6      264.39       91.91    107.43 o 
  -3 -11   7     3277.85     2560.44    255.62 o 
  -2 -11   7      571.65      426.77    148.48 o 
  -1 -11   7       21.53        6.29    110.10 o 
   2 -11   7      350.61      385.25    147.53 o 
  -5 -10   7       84.75       -7.71    114.48 o 
  -4 -10   7       85.88       68.67    110.57 o 
  -3 -10   7      258.38      172.19    124.19 o 
  -2 -10   7      785.92      716.97    157.24 o 
  -1 -10   7      461.27      237.05    116.76 o 
   0 -10   7      240.07      133.62     97.43 o 
   1 -10   7      696.18      758.02    146.77 o 
   2 -10   7     1865.06     1870.04    210.20 o 
   3 -10   7     1723.50     2119.00    233.62 o 
   4 -10   7        3.27       18.86    127.62 o 
  -6  -9   7     7113.30     6893.20    462.20 o 
  -5  -9   7     2050.80     1676.51    194.00 o 
  -4  -9   7      570.21      406.49    125.62 o 
  -3  -9   7     3961.62     3751.23    287.82 o 
  -2  -9   7     6213.10     5876.80    381.53 o 
  -1  -9   7     4579.37     4256.38    304.10 o 
   0  -9   7     1140.55     1182.10    111.88 o 
   1  -9   7     4220.78     4264.12    300.58 o 
   2  -9   7     2104.40     2057.86    208.58 o 
   3  -9   7    10350.20    10988.44    627.82 o 
   4  -9   7       57.44      -29.43    109.43 o 
   5  -9   7       12.87       21.91    126.10 o 
  -7  -8   7       41.67       71.17     80.10 o 
  -6  -8   7     4067.03     3408.74    287.34 o 
  -5  -8   7       76.87        0.67     86.00 o 
  -4  -8   7     2220.53     1887.19    198.29 o 
  -3  -8   7      337.16      308.01    109.15 o 
  -2  -8   7      800.94      570.30    115.43 o 
  -1  -8   7     2571.01     2336.81    201.62 o 
   0  -8   7     1028.75     1109.95     99.97 o 
   1  -8   7     1167.47     1476.32    117.84 o 
   2  -8   7     3044.24     3183.66    173.14 o 
   3  -8   7       89.06       47.14     84.38 o 
   4  -8   7      145.71       26.48    107.43 o 
   5  -8   7     1404.82     1583.94    225.91 o 
   6  -8   7     1011.27      801.54    182.58 o 
   7  -8   7    11986.07    13145.54    751.35 o 
  -8  -7   7     2581.37     2582.25    256.86 o 
  -7  -7   7      215.61       88.84     79.35 o 
  -6  -7   7     1097.11     1211.84    126.78 o 
  -5  -7   7     8177.84     7935.43    327.13 o 
  -4  -7   7    10001.76     8851.44    501.25 o 
  -3  -7   7      308.15      309.25     94.76 o 
  -2  -7   7      434.89      486.49    102.86 o 
  -1  -7   7     3265.79     2994.06    143.16 o 
   0  -7   7      543.81      527.62     69.09 o 
   1  -7   7     4238.23     4283.41    224.34 o 
   2  -7   7     7450.68     7633.28    538.77 o 
   3  -7   7      246.99      202.83     60.36 o 
   4  -7   7       18.48     -110.76     86.76 o 
   5  -7   7     1485.80     1518.13    209.81 o 
   6  -7   7       52.16      -70.19     99.24 o 
   7  -7   7      648.49      763.06    166.58 o 
   8  -7   7       12.45     -111.72    117.53 o 
  -8  -6   7      147.93      157.63     94.72 o 
  -7  -6   7        1.35      -21.07     71.42 o 
  -6  -6   7     3061.25     3310.50    295.34 o 
  -5  -6   7        9.23       33.64     48.84 o 
  -4  -6   7      889.30      982.46     95.69 o 
  -3  -6   7     2602.80     2371.16    129.21 o 
  -2  -6   7      644.25      442.20     96.10 o 
  -1  -6   7    23830.25    24085.68    771.94 o 
   0  -6   7      357.35      389.51     57.66 o 
   1  -6   7     5284.43     5780.29    367.44 o 
   2  -6   7     5170.55     5798.97    239.31 o 
   3  -6   7      304.53      267.66     75.86 o 
   4  -6   7     6688.67     7086.34    287.63 o 
   5  -6   7     1070.60     1252.31    175.91 o 
   6  -6   7     3053.73     3098.83    264.58 o 
   7  -6   7     1259.89     1607.18    218.67 o 
   8  -6   7     5343.08     5772.51    409.82 o 
  -8  -5   7       72.04      127.68     85.79 o 
  -7  -5   7     2740.02     2497.24    251.43 o 
  -6  -5   7    15253.52    15109.06    551.54 o 
  -5  -5   7      150.29       70.69     60.76 o 
  -4  -5   7      393.54      310.34     64.31 o 
  -3  -5   7    15186.70    14615.98    501.47 o 
  -2  -5   7     1610.90     1238.26     81.08 o 
  -1  -5   7     6882.21     7268.62    264.26 o 
   0  -5   7        1.40      -41.31     28.58 o 
   1  -5   7     1308.71     1441.31     90.31 o 
   2  -5   7     8874.11     9960.53    356.11 o 
   3  -5   7      776.06      854.59     77.37 o 
   4  -5   7      847.28      920.56     89.40 o 
   5  -5   7     5935.44     6818.50    296.24 o 
   6  -5   7      420.94      455.15    126.38 o 
   7  -5   7      522.88      522.01    137.72 o 
   8  -5   7     4526.92     5001.92    365.34 o 
   9  -5   7      223.21      127.05    119.53 o 
  -9  -4   7      319.79      431.34    154.48 o 
  -8  -4   7      274.44      255.12     89.83 o 
  -7  -4   7     3314.69     3462.35    197.33 o 
  -6  -4   7       75.08       30.29     54.61 o 
  -5  -4   7      164.26       25.17     52.91 o 
  -4  -4   7        4.57       -3.83     35.68 o 
  -3  -4   7     4312.04     5023.82    208.32 o 
  -2  -4   7     7174.98     7131.44    207.26 o 
  -1  -4   7     1351.94     1278.49     59.44 o 
   0  -4   7     7751.51     8048.33    284.02 o 
   1  -4   7    24022.77    26594.31    840.19 o 
   2  -4   7     2527.18     2820.60    132.68 o 
   3  -4   7     3385.92     3489.01    169.48 o 
   4  -4   7       23.24       17.90     35.05 o 
   5  -4   7        4.74        3.78     37.17 o 
   6  -4   7     6869.19     7450.62    425.63 o 
   7  -4   7    13879.15    15760.17    811.16 o 
   8  -4   7     1513.26     1242.50    184.39 o 
   9  -4   7     1801.89     2110.71    220.67 o 
  10  -4   7     6632.82     6828.15    448.20 o 
  -9  -3   7     3352.34     3547.22    304.48 o 
  -8  -3   7     1534.50     1563.46    213.34 o 
  -7  -3   7      193.09      140.63     71.58 o 
  -6  -3   7     5080.70     5050.01    233.95 o 
  -5  -3   7     2093.72     2009.14    126.72 o 
  -4  -3   7      893.15      844.43    126.00 o 
  -3  -3   7     3025.50     3064.65    146.87 o 
  -2  -3   7      212.21      206.56     44.72 o 
  -1  -3   7     8760.37     9552.28    394.49 o 
   0  -3   7       49.45       19.18     17.10 o 
   1  -3   7      932.36      916.31     63.39 o 
   2  -3   7    19810.35    21769.60    693.50 o 
   3  -3   7     6754.19     7146.73    261.14 o 
   4  -3   7    11095.38    11833.79    404.95 o 
   5  -3   7       39.11      -40.69     29.93 o 
   6  -3   7      988.90      967.67     80.93 o 
   7  -3   7     4964.64     4895.40    211.06 o 
   8  -3   7     2133.66     2363.77    220.96 o 
   9  -3   7      229.82      182.86    114.57 o 
  10  -3   7        6.40     -154.10    106.10 o 
  -9  -2   7      157.17       30.57    111.43 o 
  -8  -2   7      281.90      139.15    114.00 o 
  -7  -2   7     2408.32     2339.20    212.67 o 
  -6  -2   7     5291.49     5405.95    241.10 o 
  -5  -2   7    13995.03    14880.31    521.25 o 
  -4  -2   7     6718.97     6996.44    274.08 o 
  -3  -2   7     6532.74     6675.62    256.50 o 
  -2  -2   7    16540.81    17136.00    565.23 o 
  -1  -2   7    43421.40    41882.06   3441.51 o 
   0  -2   7       24.62       31.93     18.85 o 
   1  -2   7      535.00      505.52     48.83 o 
   2  -2   7     6408.69     6828.35    243.11 o 
   3  -2   7      231.01      182.64     35.18 o 
   4  -2   7    11948.88    12200.25    409.20 o 
   5  -2   7     2009.10     1833.33    101.68 o 
   6  -2   7    10239.54     9621.82    547.35 o 
   7  -2   7     6869.37     6646.64    260.28 o 
   8  -2   7      325.34       52.57     89.62 o 
   9  -2   7      964.59     1280.22    177.43 o 
  10  -2   7     5368.87     6466.05    417.34 o 
  11  -2   7      520.87      545.06    150.57 o 
  -9  -1   7     4454.59     4940.30    362.48 o 
  -8  -1   7     1663.54     1742.80    221.43 o 
  -7  -1   7     3066.88     2910.83    244.29 o 
  -6  -1   7     5916.84     6720.44    406.29 o 
  -5  -1   7     1570.58     1637.14    111.62 o 
  -4  -1   7       89.16       61.23     42.21 o 
  -3  -1   7       41.95      -20.15     32.17 o 
  -2  -1   7      788.92      726.88     64.52 o 
  -1  -1   7     1902.41     1861.73     92.87 o 
   0  -1   7     7695.84     8777.25    355.10 o 
   1  -1   7     4578.73     4592.39    239.32 o 
   2  -1   7      823.30      748.71     35.57 o 
   3  -1   7       21.42       23.94     22.19 o 
   4  -1   7     9000.82     9174.48    315.66 o 
   5  -1   7     6912.08     6409.07    326.70 o 
   6  -1   7     4370.55     4211.40    150.82 o 
   7  -1   7       17.33      -24.18     34.63 o 
   8  -1   7     7167.07     7193.86    285.05 o 
   9  -1   7       34.87     -109.24     83.72 o 
  10  -1   7      538.80      738.30    152.48 o 
  -8   0   7      102.11        8.19     99.72 o 
  -7   0   7     4423.20     4491.91    319.63 o 
  -6   0   7      388.90      155.72     99.43 o 
  -5   0   7      202.30      142.68     53.32 o 
  -4   0   7     8935.88     8928.03    327.52 o 
  -3   0   7     3290.04     3150.75    143.40 o 
  -2   0   7     5587.51     5661.30    212.70 o 
  -1   0   7     4799.28     5034.36    188.01 o 
   0   0   7      283.18      264.29     53.14 o 
   1   0   7     2979.60     2979.42    116.53 o 
   2   0   7     2502.98     2547.81    102.49 o 
   3   0   7     3553.45     3239.47    131.35 o 
   4   0   7     9571.62     9991.90    338.73 o 
   5   0   7      239.69      199.42     65.53 o 
   6   0   7        0.58      -28.62     20.67 o 
   7   0   7     7886.88     7950.23    242.98 o 
   8   0   7     3130.16     2918.88    147.45 o 
   9   0   7      459.27      334.87     90.53 o 
  10   0   7      978.14      936.12    160.48 o 
  -8   1   7        0.33     -110.86    102.00 o 
  -7   1   7     3840.80     3817.42    295.53 o 
  -6   1   7     3518.81     3160.26    254.10 o 
  -5   1   7     4644.69     3959.90    272.96 o 
  -4   1   7       56.45       62.01     40.39 o 
  -3   1   7    11937.53    12345.89    418.68 o 
  -2   1   7    20606.54    21344.90    782.26 o 
  -1   1   7     8361.07     8011.41    311.86 o 
   0   1   7    15361.15    16933.26    773.35 o 
   1   1   7      995.22      926.45     60.33 o 
   2   1   7    17173.42    15137.26    807.16 o 
   3   1   7      346.67      356.20     53.14 o 
   4   1   7      157.69       37.81     28.48 o 
   5   1   7     5364.51     5270.17    202.45 o 
   6   1   7     3025.46     3129.93    145.51 o 
   7   1   7     3220.25     3048.91    120.59 o 
   8   1   7      108.53       74.52     41.77 o 
   9   1   7        1.56      -62.86     41.90 o 
  10   1   7     2125.18     2185.35    118.80 o 
  -8   2   7      647.55      482.96    142.77 o 
  -7   2   7       94.45       44.48    110.76 o 
  -6   2   7       36.72       14.29     76.38 o 
  -5   2   7     2212.97     2055.00    182.39 o 
  -4   2   7     5653.49     5688.99    340.86 o 
  -3   2   7      812.14      757.68     65.70 o 
  -2   2   7     1980.48     1916.72     96.53 o 
  -1   2   7     2103.28     2030.27     97.71 o 
   0   2   7     1711.91     1660.68     83.05 o 
   1   2   7     5408.69     5462.25    251.77 o 
   2   2   7      964.34      919.53     57.89 o 
   3   2   7     3434.70     3266.17    186.67 o 
   4   2   7       64.01       19.43     28.95 o 
   5   2   7    18459.11    20165.22    914.50 o 
   6   2   7    38477.96    37391.32   1643.47 o 
   7   2   7     3065.74     2986.92    206.20 o 
   8   2   7       25.01       -5.76     34.24 o 
   9   2   7    11808.46    11976.22    897.92 o 
  10   2   7      869.68      921.31    265.77 o 
  11   2   7     3516.88     3870.04    211.08 o 
  -8   3   7      133.44       72.67    135.81 o 
  -7   3   7       11.15     -143.86     95.91 o 
  -6   3   7     5378.07     5685.65    378.39 o 
  -5   3   7     1511.32     1463.18    165.62 o 
  -4   3   7     1619.12     1748.80    167.43 o 
  -3   3   7     2931.61     2971.69    209.81 o 
  -2   3   7     1237.59     1171.25    121.57 o 
  -1   3   7       42.73      -13.05     30.48 o 
   0   3   7     1811.76     1708.10     86.61 o 
   1   3   7     7624.59     8050.67    280.98 o 
   2   3   7     5772.46     6312.35    230.28 o 
   3   3   7       24.65      -40.76     27.91 o 
   4   3   7        1.84        7.05     33.43 o 
   5   3   7     1403.80     1368.22    120.76 o 
   6   3   7        5.71      -57.43     38.29 o 
   7   3   7     3042.54     2604.92    193.81 o 
   8   3   7     1070.03      843.73    128.19 o 
   9   3   7     1987.45     2118.71    187.72 o 
  10   3   7       38.44      -54.90     55.07 o 
  11   3   7       37.04       -4.36     71.14 o 
  -7   4   7      263.03      103.91    124.00 o 
  -6   4   7      866.19      950.21    162.38 o 
  -5   4   7     9979.77    10689.58    588.87 o 
  -4   4   7      118.64       83.34     72.95 o 
  -3   4   7       29.13       32.57     63.05 o 
  -2   4   7    13266.37    15671.21    768.68 o 
  -1   4   7      949.00      985.87     65.43 o 
   0   4   7    24322.13    24863.96   1198.88 o 
   1   4   7      444.87      404.71    106.00 o 
   2   4   7     2419.62     2270.91    118.10 o 
   3   4   7    29356.23    31231.38   1367.94 o 
   4   4   7    13346.27    14281.37    672.11 o 
   5   4   7       35.41       22.95     40.38 o 
   6   4   7      623.83      514.39     95.53 o 
   7   4   7    15820.96    14126.51    695.73 o 
   8   4   7      517.93      324.48     94.10 o 
   9   4   7        1.78      -98.15     65.43 o 
  10   4   7      131.90      -15.91     78.86 o 
  11   4   7      734.09      508.68    123.81 o 
  -7   5   7     5912.78     6150.33    428.49 o 
  -6   5   7      225.32      180.19    125.43 o 
  -5   5   7     1552.42     1607.27    181.53 o 
  -4   5   7     1202.82     1323.36    169.53 o 
  -3   5   7      619.97      466.58    106.10 o 
  -2   5   7     2471.31     2778.16    209.15 o 
  -1   5   7     1388.88     1296.51    131.24 o 
   0   5   7       69.10       54.85     31.48 o 
   1   5   7     3959.16     4077.63    168.93 o 
   2   5   7     1316.56     1245.48     80.18 o 
   3   5   7      249.50      208.58     54.76 o 
   4   5   7    10310.76    10483.86    518.77 o 
   5   5   7      135.75      196.29     69.53 o 
   6   5   7     1495.05     1344.89    133.34 o 
   7   5   7     6360.49     5957.09    356.67 o 
   8   5   7     1550.32     1383.65    149.15 o 
   9   5   7     4097.61     4038.95    284.67 o 
  10   5   7      925.06      813.16    141.62 o 
  11   5   7     5661.07     5881.37    382.77 o 
  -6   6   7      195.35      117.15    127.24 o 
  -5   6   7     1109.86     1069.07    173.81 o 
  -4   6   7     3257.81     3358.08    259.05 o 
  -3   6   7      156.86      139.81     87.24 o 
  -2   6   7       41.77        1.81     58.38 o 
  -1   6   7     8064.29     7730.36    433.15 o 
   0   6   7      795.99      811.83    119.15 o 
   1   6   7      858.14      825.76     70.17 o 
   2   6   7     2440.66     2355.08    121.56 o 
   3   6   7     7334.11     7615.98    394.20 o 
   4   6   7        8.70      -50.67     49.14 o 
   5   6   7     2147.44     1928.14    161.81 o 
   6   6   7     9032.19     9137.35    492.96 o 
   7   6   7     5044.81     4618.10    303.44 o 
   8   6   7      778.48      580.78    120.19 o 
   9   6   7     1269.19     1444.03    183.15 o 
  10   6   7      295.44      239.05     97.34 o 
  11   6   7      893.81      746.87    157.62 o 
  -5   7   7      551.44      415.82    124.00 o 
  -4   7   7        0.19       74.48     92.67 o 
  -3   7   7      109.85      142.96     78.76 o 
  -2   7   7     8971.26     8709.91    490.68 o 
  -1   7   7      520.92      478.58    110.86 o 
   0   7   7     8428.94     7882.18    450.68 o 
   1   7   7     6048.84     6010.84    237.55 o 
   2   7   7     1588.91     1664.47    103.13 o 
   3   7   7    12381.54    12571.05    608.78 o 
   4   7   7      117.54       67.24     64.76 o 
   5   7   7     2157.07     2201.95    181.05 o 
   6   7   7     1683.25     1993.85    183.15 o 
   7   7   7     5634.11     5246.88    341.72 o 
   8   7   7     1175.45     1285.55    180.48 o 
   9   7   7      428.30      186.00     95.53 o 
  10   7   7     1482.84     1508.99    196.67 o 
  -4   8   7      940.47      958.12    162.19 o 
  -3   8   7      556.62      423.91    120.48 o 
  -2   8   7     7063.88     7066.92    429.72 o 
  -1   8   7      298.09      342.96    101.43 o 
   0   8   7     4322.58     4566.39    312.20 o 
   1   8   7      916.50      924.31    144.48 o 
   2   8   7     5407.78     5382.10    229.53 o 
   3   8   7    10890.94    10891.96    544.39 o 
   4   8   7     2891.36     2823.59    208.10 o 
   5   8   7     6345.63     6941.49    405.91 o 
   6   8   7    10970.73    11423.12    611.44 o 
   7   8   7       71.77       76.10     74.19 o 
   8   8   7        0.62      -20.57     72.95 o 
   9   8   7     1760.04     1871.76    210.86 o 
  10   8   7     1518.14     1905.95    241.62 o 
  -3   9   7      573.70      427.72    118.10 o 
  -2   9   7      249.47      141.05    108.38 o 
  -1   9   7     1433.05     1510.99    193.05 o 
   0   9   7      708.56      759.26    148.48 o 
   1   9   7      104.70       16.76     84.29 o 
   2   9   7        0.15      -85.43     73.14 o 
   3   9   7      603.00      561.43    159.10 o 
   4   9   7      508.60      594.58    109.81 o 
   5   9   7      696.33      711.54    134.76 o 
   6   9   7       21.38     -121.29     80.86 o 
   7   9   7     3830.39     3937.33    305.05 o 
   8   9   7      717.20      695.25    167.81 o 
   9   9   7      320.06      284.01    121.62 o 
  -2  10   7      988.16      968.97    170.77 o 
  -1  10   7       98.31        7.62    101.05 o 
   0  10   7     1080.46      970.69    169.24 o 
   1  10   7      475.29      404.20    127.15 o 
   2  10   7       63.70       27.24     92.76 o 
   3  10   7     7116.21     6099.38    398.77 o 
   4  10   7       32.12       -6.29     76.67 o 
   5  10   7     1358.12     1518.22    182.48 o 
   6  10   7     5037.11     5389.55    370.01 o 
   7  10   7     2837.36     3261.98    280.96 o 
   8  10   7     1183.60     1481.65    227.72 o 
   0  11   7      362.53      123.43    103.05 o 
   1  11   7     5514.17     5076.11    370.87 o 
   2  11   7      498.68      334.39    137.05 o 
   3  11   7     3091.49     2822.54    245.72 o 
   5  11   7      282.85      182.19    117.62 o 
   6  11   7      980.72     1022.50    164.38 o 
   7  11   7      178.44       24.00    128.67 o 
  -1 -11   8     2014.36     2004.05    255.53 o 
   0 -11   8     8464.63     7699.51    492.01 o 
  -4 -10   8       18.73        3.05    104.00 o 
  -3 -10   8     1232.92      868.40    180.77 o 
  -2 -10   8      949.42      976.12    173.72 o 
  -1 -10   8      145.73       54.00     96.29 o 
   0 -10   8      316.35      327.15    120.76 o 
   1 -10   8      370.41      258.87     83.09 o 
   2 -10   8      467.35      462.58    134.86 o 
   3 -10   8     4490.17     4230.10    338.20 o 
  -5  -9   8      622.99      576.49    147.91 o 
  -4  -9   8     1147.38      965.16    174.67 o 
  -3  -9   8     1643.16     1546.89    201.15 o 
  -2  -9   8      579.13      438.87    130.00 o 
  -1  -9   8      460.49      442.01    125.81 o 
   0  -9   8     2043.31     2101.86    203.43 o 
   1  -9   8      313.62      252.39     75.51 o 
   2  -9   8        1.81       47.67     67.39 o 
   3  -9   8     3376.16     3374.08    288.39 o 
   4  -9   8     1642.58     2052.14    254.48 o 
   5  -9   8     2380.72     2616.73    273.43 o 
  -6  -8   8        0.40        2.00    104.48 o 
  -5  -8   8       58.09       42.00    103.53 o 
  -4  -8   8     3883.85     3889.71    295.72 o 
  -3  -8   8      579.55      563.54    128.48 o 
  -2  -8   8     3734.00     3239.98    252.58 o 
  -1  -8   8     1947.29     1545.27    171.43 o 
   0  -8   8    10324.62     9962.88    371.57 o 
   1  -8   8     4329.10     4365.30    207.03 o 
   2  -8   8     3349.45     3339.22    179.08 o 
   3  -8   8     3522.99     3650.01    194.82 o 
   4  -8   8       77.73      -26.76    101.72 o 
   5  -8   8     6324.34     7307.31    477.82 o 
   6  -8   8       50.87       90.95    118.76 o 
  -7  -7   8        2.24      -49.93     78.53 o 
  -6  -7   8      286.53      284.52     87.05 o 
  -5  -7   8      271.81      168.48     99.15 o 
  -4  -7   8      623.46      457.82    115.15 o 
  -3  -7   8     7061.54     6302.62    389.06 o 
  -2  -7   8     3817.63     3525.98    256.67 o 
  -1  -7   8     1253.73     1248.89    155.43 o 
   0  -7   8     9028.34     9229.51    473.63 o 
   1  -7   8    12140.79    12714.58    452.92 o 
   2  -7   8     4671.55     4826.00    227.05 o 
   3  -7   8      730.01      736.75     92.95 o 
   4  -7   8      907.50      855.64    159.43 o 
   5  -7   8       57.69       -2.95    113.43 o 
   6  -7   8      692.47      579.63    157.05 o 
   7  -7   8     4714.21     4833.54    377.53 o 
  -7  -6   8      542.12      427.19    101.19 o 
  -6  -6   8     4204.71     4571.03    340.44 o 
  -5  -6   8      723.09      557.31     89.47 o 
  -4  -6   8      993.92      999.15     99.65 o 
  -3  -6   8     5580.47     4981.64    319.82 o 
  -2  -6   8      517.98      446.11    103.05 o 
  -1  -6   8     2348.26     2089.57    182.19 o 
   0  -6   8      751.92      797.27     76.81 o 
   1  -6   8      351.66      312.66     56.48 o 
   2  -6   8     1712.63     1815.91    113.43 o 
   3  -6   8     3698.57     3970.26    248.01 o 
   4  -6   8     5881.04     5913.92    254.95 o 
   5  -6   8    12906.53    14921.67    781.73 o 
   6  -6   8     2318.56     2491.20    235.53 o 
   7  -6   8      266.37      184.77    128.67 o 
   8  -6   8     5184.99     5967.47    423.53 o 
  -8  -5   8     2546.35     2674.72    186.86 o 
  -7  -5   8      213.73      122.48     78.16 o 
  -6  -5   8      320.59      311.30     78.84 o 
  -5  -5   8       28.89       -9.79     51.81 o 
  -4  -5   8     7771.97     7600.77    302.40 o 
  -3  -5   8     6581.42     6159.96    248.77 o 
  -2  -5   8     1834.42     1604.27     96.78 o 
  -1  -5   8     6105.94     6471.67    318.01 o 
   0  -5   8    13756.20    14106.52    474.80 o 
   1  -5   8     7715.19     8628.60    313.44 o 
   2  -5   8      358.05      417.46     61.18 o 
   3  -5   8     9304.54    10661.28    384.72 o 
   4  -5   8     3689.73     3906.05    183.81 o 
   5  -5   8    12045.32    12472.62    449.84 o 
   6  -5   8     2714.43     2872.35    251.72 o 
   7  -5   8     2787.99     2840.64    258.58 o 
   8  -5   8     2841.62     2944.26    276.86 o 
   9  -5   8       43.00      131.72    134.67 o 
  -8  -4   8      136.49       22.00    125.91 o 
  -7  -4   8      246.55      237.93     85.00 o 
  -6  -4   8       98.51       89.99     67.36 o 
  -5  -4   8        2.32      -75.32     50.21 o 
  -4  -4   8     3304.89     3066.71    160.74 o 
  -3  -4   8      159.68      132.82     48.74 o 
  -2  -4   8     3705.21     3638.35    161.00 o 
  -1  -4   8       94.18       57.62     25.34 o 
   0  -4   8      831.66      846.48     71.14 o 
   1  -4   8     3094.49     3267.89    146.13 o 
   2  -4   8     9036.43     9443.92    335.78 o 
   3  -4   8     7527.81     8352.27    306.95 o 
   4  -4   8     2626.56     2860.98    142.95 o 
   5  -4   8     1606.62     1662.19    113.86 o 
   6  -4   8      264.54      157.41     52.90 o 
   7  -4   8     1775.77     1938.81    203.34 o 
   8  -4   8      412.16      295.63    138.67 o 
   9  -4   8     3506.47     3659.42    298.67 o 
  10  -4   8       14.43     -134.19    129.34 o 
  -8  -3   8     5947.28     6782.06    446.39 o 
  -7  -3   8      711.03      907.87    116.00 o 
  -6  -3   8     2281.37     2026.81    195.96 o 
  -5  -3   8     2730.12     2719.86    155.07 o 
  -4  -3   8       81.55       92.61     48.76 o 
  -3  -3   8    20379.83    19520.23   1704.85 o 
  -2  -3   8     4414.58     4491.14    187.67 o 
  -1  -3   8      170.71      136.18     42.48 o 
   0  -3   8     9929.55    10907.24    371.05 o 
   1  -3   8    12555.33    14191.02    469.88 o 
   2  -3   8        3.44       26.02     29.87 o 
   3  -3   8      103.25       82.00     36.16 o 
   4  -3   8      105.69       77.46     38.14 o 
   5  -3   8       58.41       34.95     36.48 o 
   6  -3   8       33.51        1.42     39.07 o 
   7  -3   8     1272.39     1259.76    243.96 o 
   8  -3   8     2404.06     2024.43    204.10 o 
   9  -3   8        0.22      -95.91    101.05 o 
  10  -3   8      496.80      273.34    140.29 o 
  -8  -2   8      728.85      717.64    160.86 o 
  -7  -2   8     2655.22     2455.96    225.24 o 
  -6  -2   8     1021.91      985.04    110.07 o 
  -5  -2   8        0.03      -15.33     47.32 o 
  -4  -2   8     3438.92     3273.25    224.34 o 
  -3  -2   8      351.21      328.39     90.62 o 
  -2  -2   8      350.17      347.90     60.10 o 
  -1  -2   8    13068.47    12135.21    886.45 o 
   0  -2   8      628.65      492.44    118.05 o 
   1  -2   8    32128.45    34959.91   1083.95 o 
   2  -2   8     2601.18     3054.45    133.19 o 
   3  -2   8      182.61      145.50     37.50 o 
   4  -2   8    20618.88    21194.60    681.99 o 
   5  -2   8    15174.12    15833.87    526.00 o 
   6  -2   8     1357.20     1209.64     85.12 o 
   7  -2   8      175.63       65.02     43.68 o 
   8  -2   8     6845.41     7255.70    290.75 o 
   9  -2   8      301.54      188.19    121.81 o 
  10  -2   8     6561.43     7644.74    476.39 o 
  -8  -1   8       20.84      -52.48    102.86 o 
  -7  -1   8      333.38      209.81    114.86 o 
  -6  -1   8      118.04       83.53     90.57 o 
  -5  -1   8     6388.25     6665.07    272.38 o 
  -4  -1   8    16807.67    16848.43    940.12 o 
  -3  -1   8      126.68      117.95     44.10 o 
  -2  -1   8     2830.13     2576.29    132.72 o 
  -1  -1   8    20605.18    22006.83    706.49 o 
   0  -1   8        4.92      -21.21     22.78 o 
   1  -1   8     4933.24     5563.59    197.69 o 
   2  -1   8     1775.74     1747.34     64.26 o 
   3  -1   8     1070.51     1050.78     54.08 o 
   4  -1   8     3574.73     3430.65    255.72 o 
   5  -1   8     3563.26     3418.30    150.88 o 
   6  -1   8     1122.58     1183.54    174.00 o 
   7  -1   8     3015.20     2749.91    143.83 o 
   8  -1   8       28.24      -27.54     43.24 o 
   9  -1   8       26.91      -85.84     81.57 o 
  10  -1   8     1219.26     1271.17    197.24 o 
  11  -1   8        0.73     -102.10    128.19 o 
  -8   0   8        0.15     -138.15     92.10 o 
  -7   0   8     1940.93     1780.42    196.96 o 
  -6   0   8     2255.48     2017.00    198.19 o 
  -5   0   8      730.78      614.68    125.62 o 
  -4   0   8      194.99      200.09     81.34 o 
  -3   0   8     5339.18     5517.66    220.12 o 
  -2   0   8    12653.56    13072.83    441.06 o 
  -1   0   8    17193.12    18159.20    587.64 o 
   0   0   8      245.72      201.30     32.53 o 
   1   0   8     5158.60     4748.68    174.10 o 
   2   0   8    17830.73    17178.00    546.50 o 
   3   0   8     7732.70     7863.61    274.31 o 
   4   0   8     1794.22     1819.65     95.18 o 
   5   0   8     1080.09     1004.72     72.19 o 
   6   0   8     3924.18     3999.65    174.37 o 
   7   0   8        0.24      -20.46     79.86 o 
   8   0   8     3703.78     3404.37    170.37 o 
   9   0   8     3384.94     2761.60    156.54 o 
  10   0   8     1084.23     1156.12    183.91 o 
  -8   1   8      535.74      695.44    168.10 o 
  -7   1   8     2770.91     2611.77    236.96 o 
  -6   1   8      186.15      102.48    102.86 o 
  -5   1   8     1795.30     1551.75    168.96 o 
  -4   1   8     4126.64     3944.85    264.96 o 
  -3   1   8     4881.73     4783.63    348.87 o 
  -2   1   8     1551.23     1373.80     83.91 o 
  -1   1   8     3747.33     3886.83    216.34 o 
   0   1   8       65.63       18.12     25.18 o 
   1   1   8     9297.46     9658.49    336.06 o 
   2   1   8     1363.39     1145.94     65.12 o 
   3   1   8     4175.24     3483.41    198.39 o 
   4   1   8     6493.30     6671.68    339.34 o 
   5   1   8      446.74      524.18     58.56 o 
   6   1   8    11564.74    12007.91    415.24 o 
   7   1   8      986.22      973.29     89.60 o 
   8   1   8     6743.07     6345.85    211.84 o 
   9   1   8     2103.86     1963.55    131.57 o 
  10   1   8      396.50      303.84    185.77 o 
  -8   2   8      283.39      154.96    137.62 o 
  -7   2   8       26.19      -71.72     87.43 o 
  -6   2   8       56.25        2.10    101.53 o 
  -5   2   8     2011.60     1848.23    184.58 o 
  -4   2   8     3184.93     2788.54    212.96 o 
  -3   2   8     4696.43     4392.58    273.15 o 
  -2   2   8      849.97      740.94     76.00 o 
  -1   2   8     7213.25     6968.88    253.81 o 
   0   2   8    13516.08    15087.09    577.68 o 
   1   2   8    26431.17    26534.08   1467.27 o 
   2   2   8     1887.54     1612.26     83.83 o 
   3   2   8      263.64      258.10     49.52 o 
   4   2   8     9297.09     8715.25    428.30 o 
   5   2   8      850.49      613.16     86.00 o 
   6   2   8     1056.64     1075.74    113.91 o 
   7   2   8      219.04      194.10     69.05 o 
   8   2   8      251.80      111.34     63.81 o 
   9   2   8     3117.39     2895.49    223.62 o 
  10   2   8      294.73      263.99     75.75 o 
  11   2   8     4082.76     4725.54    328.48 o 
  -7   3   8     2467.67     2279.29    242.01 o 
  -6   3   8      110.34      -35.72    102.10 o 
  -5   3   8       64.45      -28.86     82.29 o 
  -4   3   8     9898.83    10400.04    560.68 o 
  -3   3   8    13003.62    13954.51    701.44 o 
  -2   3   8      894.04      850.39     64.84 o 
  -1   3   8    10281.07    11612.12    395.59 o 
   0   3   8    13780.58    14423.11    477.62 o 
   1   3   8      269.88      306.00     55.62 o 
   2   3   8     1907.30     1658.18     88.85 o 
   3   3   8      854.49      734.11     78.10 o 
   4   3   8      130.01       58.19     39.43 o 
   5   3   8     2408.56     2551.01    179.15 o 
   6   3   8     4416.74     4925.73    292.67 o 
   7   3   8     1742.71     1403.94    138.77 o 
   8   3   8      292.49      322.39     96.95 o 
   9   3   8        4.10      -26.19     67.81 o 
  10   3   8      966.65      809.35    140.77 o 
  11   3   8      187.60       30.76     89.72 o 
  -7   4   8     8232.99     7737.51    506.01 o 
  -6   4   8        1.81     -140.15     93.43 o 
  -5   4   8     1365.52     1637.08    205.05 o 
  -4   4   8     3208.15     3360.84    255.05 o 
  -3   4   8     2532.57     2958.45    224.01 o 
  -2   4   8     7589.22     8157.80    448.96 o 
  -1   4   8     4328.04     4386.28    178.26 o 
   0   4   8      276.22      241.93    116.81 o 
   1   4   8    20908.02    21805.94    702.80 o 
   2   4   8    10016.53    10132.94    353.96 o 
   3   4   8     3314.34     2912.45    182.77 o 
   4   4   8    13883.34    14730.62    692.59 o 
   5   4   8        5.54      -30.67     39.91 o 
   6   4   8     7510.65     7415.31    405.91 o 
   7   4   8     3652.37     3558.18    245.62 o 
   8   4   8       64.64       26.76     60.95 o 
   9   4   8    11299.24    11316.35    600.97 o 
  10   4   8     1803.84     2120.81    201.91 o 
  11   4   8      231.41      172.86    113.15 o 
  -6   5   8      364.88      288.77    140.00 o 
  -5   5   8     4879.05     5301.55    364.58 o 
  -4   5   8     1142.99     1044.12    164.19 o 
  -3   5   8      142.42       44.76     70.19 o 
  -2   5   8     1483.99     1420.22    150.77 o 
  -1   5   8     2934.35     3090.74    220.86 o 
   0   5   8     5189.97     5086.85    200.93 o 
   1   5   8     2292.94     2231.66    131.05 o 
   2   5   8    11649.29    12131.46    420.32 o 
   3   5   8     1619.59     1468.60    120.19 o 
   4   5   8     9562.29    10232.80    511.34 o 
   5   5   8     1568.09     1838.42    155.24 o 
   6   5   8     8491.56     9421.26    498.77 o 
   7   5   8      329.54      223.05     86.10 o 
   8   5   8       84.76       68.57     64.19 o 
   9   5   8     1630.55     1447.84    181.91 o 
  10   5   8      155.54      -53.91     84.76 o 
  11   5   8      229.42      168.77    112.86 o 
  -6   6   8      168.65      -86.95    120.96 o 
  -5   6   8       22.92      -76.10     97.34 o 
  -4   6   8      230.60      216.58    107.72 o 
  -3   6   8     2010.29     2298.34    202.77 o 
  -2   6   8     7122.91     7511.12    434.96 o 
  -1   6   8      704.56      607.63    113.15 o 
   0   6   8       90.81      132.48     71.33 o 
   1   6   8     8382.69     8837.59    322.03 o 
   2   6   8     1621.03     1467.95     93.38 o 
   3   6   8      171.47      101.81     53.81 o 
   4   6   8       26.98       -2.00     54.48 o 
   5   6   8       83.59       27.05     60.00 o 
   6   6   8     1414.66     1174.98    145.15 o 
   7   6   8     4726.12     4460.67    298.20 o 
   8   6   8     3839.12     3381.22    257.34 o 
   9   6   8      193.28      102.10     73.53 o 
  10   6   8     2094.64     2018.90    204.48 o 
  11   6   8     5241.10     5686.03    383.15 o 
  -5   7   8        9.21       20.00     97.91 o 
  -4   7   8     5797.54     5894.04    386.10 o 
  -3   7   8     2109.63     1982.43    196.00 o 
  -2   7   8     2401.48     2045.95    193.53 o 
  -1   7   8     2103.08     2180.81    196.77 o 
   0   7   8     8015.46     7597.98    442.11 o 
   1   7   8      234.58      203.81     87.34 o 
   2   7   8      492.96      407.23    126.76 o 
   3   7   8      414.55      447.82     91.34 o 
   4   7   8     1083.12     1073.45    118.57 o 
   5   7   8       71.62       -6.00     68.00 o 
   6   7   8      151.13       54.19     66.19 o 
   7   7   8      869.44      639.54    119.91 o 
   8   7   8       20.10      -79.24     70.29 o 
   9   7   8     1447.67     1116.50    167.24 o 
  10   7   8      366.03      393.34    126.29 o 
  -4   8   8       61.45      -36.95     85.34 o 
  -3   8   8     1408.21     1449.94    174.00 o 
  -2   8   8       22.09       38.38     86.95 o 
  -1   8   8        0.56       -8.95     74.95 o 
   0   8   8    12945.19    12641.71    678.49 o 
   1   8   8     4501.89     4386.19    313.53 o 
   2   8   8      102.25      -22.95     83.34 o 
   3   8   8     4669.96     4540.49    207.73 o 
   4   8   8     4274.26     4323.91    277.15 o 
   5   8   8     3533.66     3515.41    250.39 o 
   6   8   8     3010.60     3579.41    267.53 o 
   7   8   8     2443.81     2249.19    212.00 o 
   8   8   8     1189.83     1261.74    182.48 o 
   9   8   8    10448.93    10760.43    615.92 o 
  10   8   8      329.42      260.77    131.34 o 
  -3   9   8      106.25       48.67    108.29 o 
  -2   9   8      645.17      519.63    138.57 o 
  -1   9   8      453.78      396.20    119.91 o 
   0   9   8      574.64      736.97    147.34 o 
   1   9   8     1712.92     1514.61    174.77 o 
   2   9   8      272.64      239.72    107.34 o 
   3   9   8        0.74      -93.62     73.43 o 
   4   9   8     2512.54     2525.20    203.24 o 
   5   9   8     1830.14     2005.19    185.34 o 
   6   9   8      527.13      619.25    140.29 o 
   7   9   8      138.95       18.00     93.05 o 
   8   9   8      252.02       86.76    115.43 o 
   9   9   8      662.49      797.54    177.34 o 
  -1  10   8        4.65      -73.72     94.10 o 
   0  10   8      456.27      384.39    138.00 o 
   1  10   8     7313.23     7615.89    483.34 o 
   2  10   8     1634.76     1474.80    210.58 o 
   3  10   8      244.75      159.34    116.38 o 
   4  10   8       10.40      -78.95     67.24 o 
   5  10   8      350.55      408.96    117.15 o 
   6  10   8     1550.62     1638.61    213.24 o 
   7  10   8     1777.66     1927.76    238.10 o 
   8  10   8     3748.98     3607.89    307.53 o 
   1  11   8      141.25      178.19    121.62 o 
   2  11   8     1241.29     1345.84    206.29 o 
   3  11   8     1209.25     1175.26    194.86 o 
   4  11   8      800.04      622.59    143.34 o 
   5  11   8     3841.75     4242.10    302.48 o 
   6  11   8        0.01      -92.76    101.34 o 
  -3 -10   9      410.24      202.48    130.38 o 
  -2 -10   9      216.45      174.00    112.48 o 
  -1 -10   9      895.10      978.78    177.43 o 
   0 -10   9        6.56     -117.53     91.72 o 
   1 -10   9        0.00      -30.10     96.95 o 
   2 -10   9      977.40      959.74    175.62 o 
   3 -10   9     2147.27     1921.19    225.81 o 
  -5  -9   9     8303.59     7310.36    478.49 o 
  -4  -9   9      124.36        0.00     92.19 o 
  -3  -9   9      640.30      510.01    144.19 o 
  -2  -9   9     9083.07     7786.46    476.30 o 
  -1  -9   9       23.78      -64.38     76.86 o 
   0  -9   9     5445.21     5172.12    354.20 o 
   1  -9   9      137.88      138.04     71.58 o 
   2  -9   9      427.24      336.68     84.36 o 
   3  -9   9     6534.24     7346.45    461.34 o 
   4  -9   9     3237.46     3148.93    284.29 o 
   5  -9   9      372.93      597.63    173.91 o 
  -6  -8   9     3237.17     2963.50    274.01 o 
  -5  -8   9     1323.76     1074.88    178.58 o 
  -4  -8   9     3103.88     2378.44    223.91 o 
  -3  -8   9      557.01      530.58    126.19 o 
  -2  -8   9       14.75      -54.95     70.38 o 
  -1  -8   9     3257.35     3658.75    279.24 o 
   0  -8   9     1607.49     1749.66    184.86 o 
   1  -8   9      730.19      615.40     85.48 o 
   2  -8   9     3702.08     3859.82    197.89 o 
   3  -8   9      887.15      795.63    104.78 o 
   4  -8   9     1105.74     1195.17    180.96 o 
   5  -8   9     1524.47     1749.18    234.29 o 
   6  -8   9     1776.14     1365.17    226.67 o 
  -6  -7   9      106.99       29.81    107.24 o 
  -5  -7   9     1630.88     1285.08    185.91 o 
  -4  -7   9     3172.74     2673.01    234.77 o 
  -3  -7   9     1505.48     1355.46    173.53 o 
  -2  -7   9       23.09      -44.95     81.05 o 
  -1  -7   9       52.97       15.71     73.14 o 
   0  -7   9     1414.90     1271.49     96.58 o 
   1  -7   9      866.18      928.04     92.75 o 
   2  -7   9     8854.57     9612.74    366.85 o 
   3  -7   9      561.55      654.18    182.53 o 
   4  -7   9       58.21       34.09     60.57 o 
   5  -7   9     1195.34     1152.79    193.53 o 
   6  -7   9     1897.81     1947.85    220.67 o 
   7  -7   9       11.34      -80.10    117.62 o 
  -7  -6   9      264.69       38.83     80.01 o 
  -6  -6   9       55.06        3.00     70.33 o 
  -5  -6   9        3.49      -49.43     82.57 o 
  -4  -6   9     1372.19     1611.66    195.62 o 
  -3  -6   9       50.06        0.19     71.24 o 
  -2  -6   9     2249.74     2062.62    187.91 o 
  -1  -6   9     2915.39     2758.54    216.96 o 
   0  -6   9     3404.23     3421.91    162.09 o 
   1  -6   9     2772.08     2722.82    141.41 o 
   2  -6   9      278.48      213.67     55.68 o 
   3  -6   9     3441.93     3730.03    182.34 o 
   4  -6   9      580.17      536.85     81.08 o 
   5  -6   9     2580.67     2703.92    309.72 o 
   6  -6   9      213.87       26.67     99.91 o 
   7  -6   9        1.91     -169.72    113.15 o 
   8  -6   9     3168.12     3204.93    292.96 o 
  -7  -5   9       12.32      -49.44     71.31 o 
  -6  -5   9    10083.01     9337.16   1041.21 o 
  -5  -5   9     4531.03     4621.84    298.67 o 
  -4  -5   9      413.04      398.44     68.62 o 
  -3  -5   9     9783.11    10123.37    545.92 o 
  -2  -5   9    16489.73    17170.39    835.07 o 
  -1  -5   9      111.25       48.38     65.81 o 
   0  -5   9      244.91      219.09     50.04 o 
   1  -5   9      987.90      963.96     81.99 o 
   2  -5   9     4517.81     4539.44    197.07 o 
   3  -5   9     3649.68     3902.77    181.09 o 
   4  -5   9      380.62      353.61     68.35 o 
   5  -5   9     3665.62     3991.71    309.63 o 
   6  -5   9     1318.59     1444.73    134.43 o 
   7  -5   9     1163.90     1254.60    196.58 o 
   8  -5   9       36.79       62.19    113.91 o 
   9  -5   9     3538.53     3882.18    332.77 o 
  -7  -4   9       14.15      -43.29     74.05 o 
  -6  -4   9       31.74       -1.69     64.32 o 
  -5  -4   9      948.22      807.60    127.48 o 
  -4  -4   9     1628.74     1431.13    111.13 o 
  -3  -4   9      857.88      834.95     86.55 o 
  -2  -4   9     5640.29     5798.13    321.96 o 
  -1  -4   9     5862.54     6038.05    384.68 o 
   0  -4   9      698.26      852.58    140.86 o 
   1  -4   9    17364.42    19793.38    647.14 o 
   2  -4   9     6833.14     7193.55    271.41 o 
   3  -4   9     1368.43     1361.75     93.22 o 
   4  -4   9       28.01        0.50     54.24 o 
   5  -4   9     1300.50     1357.22    101.26 o 
   6  -4   9     1336.63     1239.67    103.27 o 
   7  -4   9     8384.58     8312.95    497.34 o 
   8  -4   9     2551.75     2618.63    246.01 o 
   9  -4   9      110.32      -12.57    127.05 o 
  -8  -3   9     4634.38     5050.88    372.39 o 
  -7  -3   9     2496.04     2566.06    239.81 o 
  -6  -3   9     3615.19     3565.56    191.89 o 
  -5  -3   9     2672.14     2653.14    162.91 o 
  -4  -3   9      128.50       25.79     52.24 o 
  -3  -3   9     1889.22     1478.86    327.77 o 
  -2  -3   9       10.93      -44.97     34.98 o 
  -1  -3   9     6939.26     7415.94    370.53 o 
   0  -3   9     3606.53     3681.17    158.73 o 
   1  -3   9      854.45      900.79     74.74 o 
   2  -3   9    11769.03    12918.37    438.92 o 
   3  -3   9    22469.16    25221.55    807.66 o 
   4  -3   9      809.26      808.99     72.29 o 
   5  -3   9       38.13      -29.84     33.71 o 
   6  -3   9     1442.67     1423.40     99.75 o 
   7  -3   9      114.64       42.58     48.83 o 
   8  -3   9      933.68      896.40    166.38 o 
   9  -3   9      340.93      311.44    137.15 o 
  10  -3   9       34.69     -174.00    116.00 o 
  -8  -2   9     3109.76     3198.83    278.86 o 
  -7  -2   9     1625.50     1585.18    188.19 o 
  -6  -2   9     2870.93     2756.63    163.75 o 
  -5  -2   9     2323.09     2584.37    149.96 o 
  -4  -2   9    18052.31    19226.37    652.83 o 
  -3  -2   9      473.78      570.30    134.34 o 
  -2  -2   9       69.18       40.09     40.28 o 
  -1  -2   9    27322.41    29703.44   1329.84 o 
   0  -2   9     3320.79     2736.30    340.10 o 
   1  -2   9     7570.89     8230.22    293.49 o 
   2  -2   9     3263.16     3344.20    146.95 o 
   3  -2   9      283.12      291.41     48.30 o 
   4  -2   9     7923.75     8111.89    295.94 o 
   5  -2   9     1656.35     1573.98    100.28 o 
   6  -2   9     4252.77     4078.90    182.06 o 
   7  -2   9     7052.24     6899.95    474.49 o 
   8  -2   9      814.44      799.47     92.84 o 
   9  -2   9       13.78      -88.00    101.43 o 
  10  -2   9     7490.69     8631.34    529.06 o 
  -8  -1   9       41.86      -14.29    111.34 o 
  -7  -1   9      720.72      503.06    142.77 o 
  -6  -1   9     4198.54     4440.10    312.29 o 
  -5  -1   9     2982.61     3139.42    281.58 o 
  -4  -1   9      805.88      861.58     90.08 o 
  -3  -1   9     1688.19     1467.06    179.67 o 
  -2  -1   9      376.89      286.17     55.52 o 
  -1  -1   9     3181.49     3341.34    148.29 o 
   0  -1   9     2469.41     2589.67    118.48 o 
   1  -1   9     7471.01     8136.93    281.21 o 
   2  -1   9     5630.46     5448.21    342.86 o 
   3  -1   9     6030.06     5659.00    403.63 o 
   4  -1   9      187.09      133.79     35.99 o 
   5  -1   9    10611.94    10589.93    371.41 o 
   6  -1   9     2808.84     2728.19    137.96 o 
   7  -1   9     1906.67     1664.81    110.86 o 
   8  -1   9     4739.41     4340.39    205.05 o 
   9  -1   9      308.19      357.02     78.51 o 
  10  -1   9     4684.31     4901.54    358.87 o 
  11  -1   9       34.17     -126.57    120.86 o 
  -8   0   9      657.96      446.68    144.10 o 
  -7   0   9      644.22      365.44    133.24 o 
  -6   0   9       18.57      -14.29     80.29 o 
  -5   0   9      949.97      661.54    133.81 o 
  -4   0   9       10.29       -9.99     43.44 o 
  -3   0   9      107.47      150.24     73.95 o 
  -2   0   9      299.88      315.14     52.94 o 
  -1   0   9     1198.81     1071.58     72.78 o 
   0   0   9       31.93       25.51     24.24 o 
   1   0   9       36.62      -12.70     23.15 o 
   2   0   9    10994.27    10551.36    351.89 o 
   3   0   9      250.86      194.46     34.52 o 
   4   0   9     7106.49     6480.97    240.10 o 
   5   0   9     1522.65     1467.13     92.41 o 
   6   0   9     1491.91     1461.21     95.37 o 
   7   0   9     3396.37     3378.34    190.91 o 
   8   0   9     6961.08     6839.66    279.34 o 
   9   0   9      664.01      493.97    110.95 o 
  10   0   9        9.81      -13.93     88.76 o 
  11   0   9     1291.31     1236.79    198.00 o 
  -7   1   9     3771.49     3504.56    292.29 o 
  -6   1   9     7843.88     7282.07    453.92 o 
  -5   1   9      325.12       73.43     96.38 o 
  -4   1   9     3350.79     3045.50    229.15 o 
  -3   1   9     5899.09     6569.62    256.70 o 
  -2   1   9        6.80      -34.56     30.34 o 
  -1   1   9    35985.71    38825.94   1674.28 o 
   0   1   9     2873.97     2857.87    127.16 o 
   1   1   9       33.96       34.80     26.16 o 
   2   1   9    25513.97    26376.25   1907.47 o 
   3   1   9     7304.83     7290.63    259.08 o 
   4   1   9      686.22      610.11     80.38 o 
   5   1   9     3698.01     3079.40    195.91 o 
   6   1   9     7627.90     7369.91    279.01 o 
   7   1   9     1302.95     1464.93    167.86 o 
   8   1   9      537.40      537.94     76.88 o 
   9   1   9       57.47      -17.70     51.44 o 
  10   1   9      736.02      687.15    100.04 o 
  -7   2   9        5.79     -161.72    107.81 o 
  -6   2   9       58.09      -77.43     92.38 o 
  -5   2   9     1761.68     1762.90    185.81 o 
  -4   2   9    10753.43    10713.20    572.77 o 
  -3   2   9     4729.47     5299.45    323.15 o 
  -2   2   9     4758.56     4685.27    192.37 o 
  -1   2   9     4931.52     5215.52    205.20 o 
   0   2   9      615.64      530.38     56.86 o 
   1   2   9     6035.44     6325.34    233.47 o 
   2   2   9      583.42      564.20    102.81 o 
   3   2   9     6994.05     7010.15    254.70 o 
   4   2   9     3425.58     3582.18    213.81 o 
   5   2   9      561.14      468.39     79.14 o 
   6   2   9    31462.18    32545.69   1447.65 o 
   7   2   9    23625.71    25182.00   1151.93 o 
   8   2   9      742.93      631.92    117.24 o 
   9   2   9      662.84      361.06     97.24 o 
  10   2   9     5051.95     5044.21    332.77 o 
  11   2   9      382.48      234.48    111.43 o 
  -7   3   9      253.40       55.05    132.67 o 
  -6   3   9      563.20      547.82    152.57 o 
  -5   3   9     2212.70     2330.91    218.96 o 
  -4   3   9       21.65       51.91     82.38 o 
  -3   3   9     1496.76     1561.46    158.67 o 
  -2   3   9     1185.97     1082.88    119.81 o 
  -1   3   9      320.30      295.70     52.86 o 
   0   3   9     2339.45     2243.68    175.05 o 
   1   3   9     3488.79     3520.63    151.20 o 
   2   3   9      333.29      280.23     75.57 o 
   3   3   9        1.01      -32.00     24.12 o 
   4   3   9       48.31      112.95     48.19 o 
   5   3   9     4682.65     4414.96    261.53 o 
   6   3   9     1703.63     1761.09    152.29 o 
   7   3   9     1091.64     1137.74    144.48 o 
   8   3   9      134.18       69.53     68.29 o 
   9   3   9       25.39      -50.86     76.67 o 
  10   3   9      117.16       68.19     79.91 o 
  11   3   9      193.68      145.05    102.00 o 
  -6   4   9      289.02      157.81    131.53 o 
  -5   4   9     3098.34     3231.50    269.15 o 
  -4   4   9     1939.75     2123.38    202.86 o 
  -3   4   9     1707.79     1807.95    173.91 o 
  -2   4   9     1398.28     1460.80    150.67 o 
  -1   4   9     9221.05     9356.78    499.63 o 
   0   4   9    14375.78    15416.83    515.50 o 
   1   4   9     5716.95     5963.48    229.79 o 
   2   4   9    12967.33    13248.61    464.82 o 
   3   4   9       76.14       68.00     37.18 o 
   4   4   9    16309.48    16317.61    761.16 o 
   5   4   9      310.79      320.10     82.00 o 
   6   4   9      178.01      160.67     62.95 o 
   7   4   9     7387.51     7705.60    431.25 o 
   8   4   9     2341.33     2283.48    194.67 o 
   9   4   9      163.25       77.72     86.86 o 
  10   4   9       69.05       46.86     87.34 o 
  11   4   9       41.06      -20.00     94.10 o 
  -6   5   9     2315.86     2311.48    240.77 o 
  -5   5   9      217.77      244.67    127.72 o 
  -4   5   9      461.60      445.34    133.15 o 
  -3   5   9     2657.46     2786.83    226.77 o 
  -2   5   9     1832.13     1982.81    181.53 o 
  -1   5   9     9212.91     9632.31    520.77 o 
   0   5   9     1065.99      977.52     76.77 o 
   1   5   9     3080.64     3024.47    141.87 o 
   2   5   9     1926.48     1920.05    108.76 o 
   3   5   9      187.95      121.33     52.62 o 
   4   5   9     1919.98     2068.43    161.91 o 
   5   5   9     2809.26     2444.15    183.81 o 
   6   5   9     3908.88     3907.71    262.20 o 
   7   5   9      185.50      194.77     87.81 o 
   8   5   9     4843.71     4815.82    321.91 o 
   9   5   9      463.11      375.53    115.62 o 
  10   5   9     1012.87     1081.07    167.24 o 
  11   5   9     3066.30     3238.74    269.34 o 
  -5   6   9      118.86        4.86    117.34 o 
  -4   6   9     2264.14     2455.77    228.01 o 
  -3   6   9     7016.25     7490.93    451.44 o 
  -2   6   9      884.77      735.83    129.05 o 
  -1   6   9       53.37      -38.86     63.24 o 
   0   6   9     2540.09     2425.77    200.96 o 
   1   6   9      504.04      563.46     67.64 o 
   2   6   9     4114.47     3767.49    171.35 o 
   3   6   9     4484.58     4639.79    203.82 o 
   4   6   9     1000.27     1075.74    116.29 o 
   5   6   9     1734.20     1833.18    164.38 o 
   6   6   9     8477.66     8869.63    483.73 o 
   7   6   9     2654.87     2859.68    229.24 o 
   8   6   9        0.07     -101.43     68.76 o 
   9   6   9      334.73      125.81     95.62 o 
  10   6   9      320.97      280.96    117.53 o 
  11   6   9      726.42      836.97    167.05 o 
  -4   7   9       80.35      183.53    111.62 o 
  -3   7   9      344.98      360.20    118.48 o 
  -2   7   9     3520.99     3521.89    271.91 o 
  -1   7   9     4392.65     4321.62    298.86 o 
   0   7   9     2824.39     2848.73    232.10 o 
   1   7   9        7.63      -62.76     60.57 o 
   2   7   9     5883.05     6048.46    249.39 o 
   3   7   9      248.76      240.63     62.52 o 
   4   7   9     1405.75     1438.03    140.29 o 
   5   7   9     2446.29     2338.34    188.48 o 
   6   7   9      553.39      663.92    123.53 o 
   7   7   9     1400.85     1613.66    173.81 o 
   8   7   9      469.69      412.49    112.19 o 
   9   7   9     1689.41     1519.56    196.10 o 
  10   7   9        0.79      -37.24     99.34 o 
  -3   8   9      533.25      420.49    135.34 o 
  -2   8   9     3666.57     3151.50    256.10 o 
  -1   8   9      515.12      474.11    126.67 o 
   0   8   9     4122.84     3902.28    291.82 o 
   1   8   9      544.04      372.29    119.43 o 
   2   8   9        0.36      -83.34     79.91 o 
   3   8   9     5009.36     4933.70    223.09 o 
   4   8   9     1892.09     1888.33    168.10 o 
   5   8   9      456.38      488.20    114.57 o 
   6   8   9     6114.19     7005.97    420.68 o 
   7   8   9      498.08      525.44    126.96 o 
   8   8   9       87.06       90.29    106.10 o 
   9   8   9     3060.08     3029.69    271.34 o 
  10   8   9     1115.62     1195.46    190.48 o 
  -2   9   9        0.15      -36.10     87.53 o 
  -1   9   9        2.57      -25.14     90.57 o 
   0   9   9     2133.34     1947.00    200.29 o 
   1   9   9      792.30      862.69    166.77 o 
   2   9   9       85.13       34.95     95.72 o 
   3   9   9      284.60       65.91     91.14 o 
   4   9   9     2309.96     2256.53    189.15 o 
   5   9   9        4.09      -35.62     74.38 o 
   6   9   9     4590.82     4965.73    338.58 o 
   7   9   9        0.86      -79.91     94.19 o 
   8   9   9      842.42      818.97    169.05 o 
   9   9   9     1224.26     1289.65    216.39 o 
  -1  10   9       84.42       33.14     98.00 o 
   0  10   9     1022.18      824.78    173.81 o 
   1  10   9       21.27        5.62    102.67 o 
   2  10   9        0.15     -121.24     98.00 o 
   3  10   9     7972.74     7737.13    488.87 o 
   4  10   9     5301.31     5000.68    353.44 o 
   5  10   9       91.05       31.72     88.95 o 
   6  10   9     1489.76     1624.80    186.10 o 
   7  10   9     4585.56     4924.59    356.77 o 
   8  10   9      241.47       71.43    121.43 o 
   2  11   9     2273.10     2104.24    230.58 o 
   3  11   9     1748.91     1544.61    215.24 o 
   4  11   9      184.77      123.53    108.38 o 
  -1 -10  10      766.13      570.77    154.67 o 
   0 -10  10      176.32      170.86    120.57 o 
   1 -10  10      362.00      337.44    144.77 o 
  -4  -9  10      368.25      220.77    131.62 o 
  -3  -9  10       99.61       76.57     94.76 o 
  -2  -9  10      467.61      361.91    128.67 o 
  -1  -9  10      360.89      499.82    135.53 o 
   0  -9  10     1947.96     1944.62    235.81 o 
   1  -9  10     2801.72     2476.63    235.34 o 
   2  -9  10      154.74       60.64     77.08 o 
   3  -9  10      954.11     1136.88    185.62 o 
   4  -9  10     3036.17     3050.55    281.43 o 
  -5  -8  10     2325.49     2057.19    221.43 o 
  -4  -8  10      158.25       89.34    105.24 o 
  -3  -8  10     3506.65     3252.93    272.39 o 
  -2  -8  10     2547.75     2338.24    218.29 o 
  -1  -8  10     3937.81     3669.32    287.15 o 
   0  -8  10     6427.21     6510.91    408.96 o 
   1  -8  10      431.30      419.13     79.81 o 
   2  -8  10     7875.88     8052.68    330.46 o 
   3  -8  10       38.28       26.16    138.24 o 
   4  -8  10      540.06      577.54    158.58 o 
   5  -8  10     5287.27     5500.60    399.34 o 
   6  -8  10     2555.74     2577.68    276.77 o 
  -6  -7  10      243.36      217.53    131.43 o 
  -5  -7  10     1169.82     1277.36    198.29 o 
  -4  -7  10       62.35      -10.10     81.81 o 
  -3  -7  10     4944.70     4617.72    326.29 o 
  -2  -7  10     2227.73     2124.71    204.00 o 
  -1  -7  10     2017.79     1657.28    174.29 o 
   0  -7  10     4007.20     3449.22    260.96 o 
   1  -7  10     3709.87     3588.45    177.91 o 
   2  -7  10     6670.84     6655.87    278.97 o 
   3  -7  10     1826.97     1767.92    128.37 o 
   4  -7  10      278.72      230.68     94.05 o 
   5  -7  10      370.46      245.53    131.15 o 
   6  -7  10     1676.57     1929.85    240.39 o 
   7  -7  10      913.15      754.21    194.10 o 
  -6  -6  10     3601.32     3466.56    291.15 o 
  -5  -6  10      785.15     1034.69    172.58 o 
  -4  -6  10      972.44      815.54    147.72 o 
  -3  -6  10      898.09      778.59    143.43 o 
  -2  -6  10     3276.82     3288.46    253.62 o 
  -1  -6  10      123.29       75.43     68.29 o 
   0  -6  10        6.79      -48.96     42.58 o 
   1  -6  10       56.78       38.20     44.01 o 
   2  -6  10       26.49      -15.54     48.82 o 
   3  -6  10       60.56       32.78     53.95 o 
   4  -6  10     1235.58     1386.05    121.89 o 
   5  -6  10     3595.33     3820.59    216.43 o 
   6  -6  10     1980.74     1827.09    208.20 o 
   7  -6  10       13.42     -159.43    106.29 o 
   8  -6  10     1050.49      796.59    203.91 o 
  -7  -5  10       26.40      -14.98     85.57 o 
  -6  -5  10      251.33      269.44     87.24 o 
  -5  -5  10       30.20       50.95     94.38 o 
  -4  -5  10     2932.84     2556.53    220.20 o 
  -3  -5  10    11314.43    10866.53    586.30 o 
  -2  -5  10      506.47      598.87    114.95 o 
  -1  -5  10      103.85       35.81     65.62 o 
   0  -5  10    31715.12    34744.14   1101.35 o 
   1  -5  10      296.42      306.11     64.38 o 
   2  -5  10     4912.37     5128.15    218.11 o 
   3  -5  10     7967.91     8774.10    333.76 o 
   4  -5  10     1658.39     1655.06    116.02 o 
   5  -5  10     4871.77     4711.15    218.42 o 
   6  -5  10      291.10      251.56     74.38 o 
   7  -5  10     1593.06     1260.89    201.43 o 
   8  -5  10     1972.03     2208.72    271.63 o 
  -7  -4  10     1390.09     1559.20    153.67 o 
  -6  -4  10       80.67       -9.04     69.33 o 
  -5  -4  10     1080.23      977.98    226.24 o 
  -4  -4  10     1683.40     1389.14    111.11 o 
  -3  -4  10     1395.94     1473.56    173.05 o 
  -2  -4  10     2795.27     2877.78    223.53 o 
  -1  -4  10     1325.20     1311.08    160.38 o 
   0  -4  10        9.44       10.08     38.14 o 
   1  -4  10     1014.54     1159.59     86.46 o 
   2  -4  10     2831.95     3092.36    235.01 o 
   3  -4  10     1481.43     1604.17    138.72 o 
   4  -4  10     5396.79     6037.47    248.68 o 
   5  -4  10     1973.13     2084.07    128.15 o 
   6  -4  10     1639.23     1558.46    152.57 o 
   7  -4  10     4555.86     4425.62    273.67 o 
   8  -4  10     3210.38     2840.25    267.15 o 
   9  -4  10     2420.78     2092.62    242.10 o 
  -7  -3  10     2747.12     3024.35    263.43 o 
  -6  -3  10     2360.46     2592.08    166.11 o 
  -5  -3  10      122.48      147.54     65.16 o 
  -4  -3  10     1654.56     1651.32    281.77 o 
  -3  -3  10     1869.92     1628.92    205.53 o 
  -2  -3  10     9016.93     9194.54    582.58 o 
  -1  -3  10     1949.96     1893.47    165.34 o 
   0  -3  10     4006.56     4173.52    267.63 o 
   1  -3  10    10460.10    12277.53    424.19 o 
   2  -3  10     4364.92     4650.92    195.19 o 
   3  -3  10       36.52       13.31     35.68 o 
   4  -3  10     3291.18     3400.51    207.05 o 
   5  -3  10      633.00      641.01     77.64 o 
   6  -3  10        8.09      -54.09     39.33 o 
   7  -3  10       38.57      -70.59     62.19 o 
   8  -3  10     2530.46     2311.29    234.29 o 
   9  -3  10       22.10      -50.48    121.43 o 
  10  -3  10      649.20      302.77    169.34 o 
  -7  -2  10       12.51        0.86    104.19 o 
  -6  -2  10     1456.46     1594.32    181.34 o 
  -5  -2  10      199.83      123.79     67.72 o 
  -4  -2  10     1176.69     1342.33    105.89 o 
  -3  -2  10     3689.29     3722.99    179.00 o 
  -2  -2  10       32.24       41.04     41.20 o 
  -1  -2  10       97.47       46.18     40.02 o 
   0  -2  10     4976.08     5513.17    321.72 o 
   1  -2  10     9924.36    10477.95    526.58 o 
   2  -2  10    13525.85    13298.01    538.54 o 
   3  -2  10    14972.69    16177.19    538.18 o 
   4  -2  10      166.59      146.08     46.30 o 
   5  -2  10    15890.38    16682.67    562.18 o 
   6  -2  10       26.08      -20.93     42.91 o 
   7  -2  10     2650.53     2564.88    145.97 o 
   8  -2  10      779.13      678.46     89.21 o 
   9  -2  10      180.68       82.67    126.29 o 
  10  -2  10     5649.64     6582.53    446.87 o 
  -7  -1  10     1021.30      898.69    176.29 o 
  -6  -1  10      159.32       73.43    101.05 o 
  -5  -1  10      172.35       65.62     90.76 o 
  -4  -1  10    12564.25    13114.79    470.94 o 
  -3  -1  10     3381.87     3225.01    258.58 o 
  -2  -1  10       31.78      -28.83     40.32 o 
  -1  -1  10     3706.09     3834.11    169.95 o 
   0  -1  10    14242.31    15119.19    504.45 o 
   1  -1  10      345.97      282.82     41.42 o 
   2  -1  10     2617.02     2560.15    178.19 o 
   3  -1  10     5720.85     5596.93    217.90 o 
   4  -1  10       25.61      -24.40     28.34 o 
   5  -1  10     1826.41     1674.28    101.28 o 
   6  -1  10      508.23      441.01     76.62 o 
   7  -1  10     1878.15     1821.29    145.96 o 
   8  -1  10      587.45      428.08     81.44 o 
   9  -1  10      919.59      961.38    109.50 o 
  10  -1  10      681.52      403.15    168.29 o 
  -7   0  10      572.89      454.68    147.43 o 
  -6   0  10     1846.76     1703.28    190.77 o 
  -5   0  10      962.46      649.92    138.48 o 
  -4   0  10      950.75      933.30    211.10 o 
  -3   0  10     4077.41     4205.59    230.77 o 
  -2   0  10      541.00      491.63    106.53 o 
  -1   0  10     7668.04     8035.21    472.58 o 
   0   0  10     3964.70     3861.47    212.20 o 
   1   0  10      988.47      983.43     63.90 o 
   2   0  10     3764.26     3965.95    157.00 o 
   3   0  10     7783.44     7921.82    276.10 o 
   4   0  10     4366.36     4072.09    239.05 o 
   5   0  10      922.58      860.51     78.78 o 
   6   0  10     1997.08     1837.14    109.79 o 
   7   0  10     2559.04     2413.08    138.12 o 
   8   0  10        0.08      -85.86     81.10 o 
   9   0  10     1575.20     1417.04    121.46 o 
  10   0  10     1082.63      739.18    109.79 o 
  11   0  10       67.49     -172.96    119.72 o 
  -7   1  10       25.24       82.38    119.24 o 
  -6   1  10     1053.57     1053.93    179.72 o 
  -5   1  10      257.99       98.29    104.10 o 
  -4   1  10      238.53      148.48     91.43 o 
  -3   1  10     2386.07     2310.16    129.66 o 
  -2   1  10      439.46      377.95    116.43 o 
  -1   1  10     2298.43     2244.07    116.36 o 
   0   1  10     4348.57     4282.07    175.98 o 
   1   1  10     1370.74     1451.04     90.67 o 
   2   1  10      526.39      502.14     78.62 o 
   3   1  10     4747.26     4798.93    186.07 o 
   4   1  10     5165.30     5245.74    289.82 o 
   5   1  10    11629.01    11076.82    542.39 o 
   6   1  10      947.15      954.21    106.00 o 
   7   1  10       11.63      -24.10     37.78 o 
   8   1  10     8792.95     8603.50    336.07 o 
   9   1  10     1496.80     1321.54    113.45 o 
  10   1  10     2329.54     2265.79    261.01 o 
  11   1  10       10.91      -62.73     72.71 o 
  -6   2  10     2114.13     1883.57    245.43 o 
  -5   2  10        7.83      -49.05     97.05 o 
  -4   2  10     6826.93     7217.97    427.53 o 
  -3   2  10       23.00       17.33     75.05 o 
  -2   2  10    10244.83    10351.55    370.29 o 
  -1   2  10     1330.68     1452.63     91.30 o 
   0   2  10      632.71      648.11     92.91 o 
   1   2  10    21777.39    22635.59    728.13 o 
   2   2  10     5409.61     5050.79    197.79 o 
   3   2  10      443.05      409.75     51.35 o 
   4   2  10    12285.81    12549.14    599.82 o 
   5   2  10     8230.02     8512.57    436.68 o 
   6   2  10      471.95      458.20     88.00 o 
   7   2  10        5.84       34.38     56.95 o 
   8   2  10       59.60        9.33     63.33 o 
   9   2  10     2977.10     2765.59    220.48 o 
  10   2  10      412.16      410.58    114.95 o 
  11   2  10     1152.98     1201.27    178.77 o 
  -6   3  10      620.40      406.87    151.91 o 
  -5   3  10       66.62     -127.15     98.29 o 
  -4   3  10     3872.93     4488.29    311.25 o 
  -3   3  10    11498.87    12492.19    652.40 o 
  -2   3  10     2977.33     2710.82    204.00 o 
  -1   3  10     1254.44     1298.94     88.72 o 
   0   3  10     3184.27     2935.32    139.23 o 
   1   3  10     6729.82     6775.30    255.02 o 
   2   3  10     1984.77     1892.66    104.79 o 
   3   3  10     9487.49     9589.81    341.76 o 
   4   3  10       11.89        2.57     36.76 o 
   5   3  10       71.07       71.05     52.10 o 
   6   3  10     1034.33      998.02    112.19 o 
   7   3  10     2833.74     2616.54    201.15 o 
   8   3  10      563.56      401.06    100.86 o 
   9   3  10     1292.71     1235.74    167.05 o 
  10   3  10      398.68      315.91    108.29 o 
  11   3  10       67.87       78.76    101.81 o 
  -6   4  10     1370.50     1230.98    211.15 o 
  -5   4  10      336.34      283.72    134.19 o 
  -4   4  10      142.20       66.10    100.86 o 
  -3   4  10     1103.72     1057.55    144.10 o 
  -2   4  10      249.21      277.15     98.76 o 
  -1   4  10     3398.63     3538.27    249.34 o 
   0   4  10     1660.36     1594.44     97.84 o 
   1   4  10     5435.74     5838.94    229.75 o 
   2   4  10     5623.21     5527.53    221.40 o 
   3   4  10       19.46      -30.34     30.28 o 
   4   4  10     8917.32     9279.64    469.72 o 
   5   4  10     1372.57     1370.51    128.48 o 
   6   4  10    10311.02    10128.23    525.35 o 
   7   4  10       34.53       91.24     74.29 o 
   8   4  10     1759.94     1799.37    172.38 o 
   9   4  10     2568.97     2358.91    212.96 o 
  10   4  10     4321.07     4185.62    302.58 o 
  11   4  10       56.23       -5.71    103.81 o 
  -5   5  10     1756.00     1745.75    209.34 o 
  -4   5  10     5243.61     5555.46    376.39 o 
  -3   5  10       12.66     -102.10     73.81 o 
  -2   5  10      188.26       50.95     82.19 o 
  -1   5  10     9586.47     9671.84    527.15 o 
   0   5  10       84.87       24.00     68.00 o 
   1   5  10    12607.83    13432.23    464.54 o 
   2   5  10     1661.13     1616.78    101.28 o 
   3   5  10     7151.09     7554.71    431.49 o 
   4   5  10     4358.83     4629.82    274.39 o 
   5   5  10      962.79     1049.26    122.00 o 
   6   5  10     1728.81     1728.90    160.58 o 
   7   5  10     1042.66      969.36    138.96 o 
   8   5  10     3253.77     3185.69    246.96 o 
   9   5  10       75.65      151.81     91.24 o 
  10   5  10       34.82      -49.33     77.43 o 
  11   5  10      782.08      697.35    160.67 o 
  -4   6  10      129.20       33.52    105.53 o 
  -3   6  10      357.56      372.96    121.34 o 
  -2   6  10     2898.87     2620.35    221.15 o 
  -1   6  10      853.05      890.78    142.96 o 
   0   6  10      224.65      158.86     76.10 o 
   1   6  10     3725.31     3834.85    272.48 o 
   2   6  10     7261.92     7040.51    276.90 o 
   3   6  10     2599.81     2628.08    142.47 o 
   4   6  10     1192.11     1199.74    123.43 o 
   5   6  10       36.78       10.86     61.72 o 
   6   6  10     1104.51     1093.17    143.81 o 
   7   6  10      116.69       82.48     83.62 o 
   8   6  10     5419.14     5687.08    369.53 o 
   9   6  10     2792.53     2339.67    219.62 o 
  10   6  10       24.71      -25.71     97.91 o 
  -4   7  10     2172.37     2362.63    233.43 o 
  -3   7  10     4357.42     4020.28    303.82 o 
  -2   7  10        6.78      -33.33     93.14 o 
  -1   7  10        0.41      -50.95     86.67 o 
   0   7  10     1996.11     1647.85    176.38 o 
   1   7  10       86.65       65.24     78.29 o 
   2   7  10      642.01      702.08     91.67 o 
   3   7  10        0.13      -20.25     43.58 o 
   4   7  10     2670.06     2824.54    207.15 o 
   5   7  10      329.19      228.77     92.29 o 
   6   7  10      385.06      420.30    105.62 o 
   7   7  10      215.62      159.62     96.48 o 
   8   7  10     1459.73     1547.56    203.15 o 
   9   7  10     1352.56     1175.55    176.77 o 
  10   7  10      404.68      220.29    123.05 o 
  -3   8  10     2036.98     1991.85    208.29 o 
  -2   8  10      369.65      340.96    121.15 o 
  -1   8  10     1121.67     1281.84    186.29 o 
   0   8  10     3695.11     3239.50    262.58 o 
   1   8  10     7961.79     8212.38    494.58 o 
   2   8  10      705.89      680.30    150.57 o 
   3   8  10      281.16      238.24     66.91 o 
   4   8  10     5344.30     5200.10    235.26 o 
   5   8  10      222.99      222.86     89.24 o 
   6   8  10     9605.49    10553.48    575.16 o 
   7   8  10      912.82     1175.07    172.38 o 
   8   8  10        4.69     -112.00     74.67 o 
   9   8  10     7288.46     7271.50    468.20 o 
  -1   9  10     1937.19     1788.14    205.05 o 
   0   9  10      236.94       93.53    112.86 o 
   1   9  10      391.14      367.72    122.48 o 
   2   9  10        0.73     -105.34     97.81 o 
   3   9  10       51.39      -88.86     98.00 o 
   4   9  10      517.45      355.34     75.41 o 
   5   9  10      150.01      134.00     90.86 o 
   6   9  10      593.70      687.83    146.38 o 
   7   9  10        0.95       21.14    102.67 o 
   8   9  10      713.15      629.06    158.67 o 
   0  10  10      111.23       12.67     99.05 o 
   1  10  10      781.98      627.92    153.91 o 
   2  10  10     3269.56     3383.41    299.44 o 
   3  10  10       18.12        9.52    114.76 o 
   4  10  10       69.54        9.90     93.62 o 
   5  10  10      109.10       62.00     98.38 o 
   6  10  10       64.49      -34.86     89.53 o 
   7  10  10      133.77      169.81    122.86 o 
  -2  -9  11     5793.03     4888.68    361.15 o 
  -1  -9  11     2073.32     1899.19    217.53 o 
   0  -9  11     1072.91      914.97    180.77 o 
   1  -9  11      713.97      732.11    155.72 o 
   2  -9  11     1091.41      920.31    180.86 o 
   3  -9  11      188.28      200.58    120.29 o 
  -4  -8  11      394.36      218.39    130.00 o 
  -3  -8  11     1231.22     1204.88    191.53 o 
  -2  -8  11      158.98      150.77     99.81 o 
  -1  -8  11      417.11      499.73    136.38 o 
   0  -8  11     1368.88     1442.22    192.19 o 
   1  -8  11      161.20      244.48    115.43 o 
   2  -8  11      505.95      385.17     83.97 o 
   3  -8  11     2816.08     2944.69    179.30 o 
   4  -8  11     1411.12     1339.55    203.53 o 
   5  -8  11        6.11      -21.05    130.29 o 
  -5  -7  11       85.22      -14.48    106.76 o 
  -4  -7  11     1669.70     1822.33    222.29 o 
  -3  -7  11     4572.95     4065.62    311.44 o 
  -2  -7  11     1583.19     1723.75    215.43 o 
  -1  -7  11     1871.04     1656.04    201.81 o 
   0  -7  11      240.59      191.62     96.86 o 
   1  -7  11     2105.57     1983.80    129.67 o 
   2  -7  11     4484.13     4373.45    210.61 o 
   3  -7  11     2999.91     3049.86    173.80 o 
   4  -7  11        5.24      -88.38     64.46 o 
   5  -7  11     2442.74     1964.24    213.34 o 
   6  -7  11     6627.82     6781.58    461.25 o 
  -5  -6  11      686.33      775.16    166.19 o 
  -4  -6  11      613.18      674.59    148.38 o 
  -3  -6  11     1791.64     1746.04    212.20 o 
  -2  -6  11     1382.23     1400.32    180.29 o 
  -1  -6  11       30.68      -53.33     66.86 o 
   0  -6  11     7154.80     7249.97    431.72 o 
   1  -6  11      262.12      137.41     59.69 o 
   2  -6  11      182.48      138.58     74.57 o 
   3  -6  11     4152.62     4397.16    209.42 o 
   4  -6  11     3391.00     3257.46    178.60 o 
   5  -6  11     1013.69     1189.20    124.46 o 
   6  -6  11      751.07      530.58    157.24 o 
   7  -6  11        3.45     -154.29    102.86 o 
  -6  -5  11     2780.03     3041.40    269.53 o 
  -5  -5  11    11085.67    11841.89    652.78 o 
  -4  -5  11      243.16      188.19     98.67 o 
  -3  -5  11      113.78       61.91     87.24 o 
  -2  -5  11     7414.67     7690.27    453.72 o 
  -1  -5  11        7.36      -53.81     55.91 o 
   0  -5  11     2287.13     2231.07    130.14 o 
   1  -5  11      673.78      661.73    112.34 o 
   2  -5  11     2985.23     3015.31    157.39 o 
   3  -5  11     3741.11     4336.33    209.53 o 
   4  -5  11       18.81      -34.39     45.68 o 
   5  -5  11      775.22      846.50    101.40 o 
   6  -5  11     3312.61     3572.25    192.34 o 
   7  -5  11      550.89      349.63    149.62 o 
   8  -5  11     1181.46      901.16    201.91 o 
  -6  -4  11        0.14      -22.57     98.10 o 
  -5  -4  11       79.36       92.57    100.67 o 
  -4  -4  11       17.33      -86.95     82.48 o 
  -3  -4  11      374.03      353.82    116.67 o 
  -2  -4  11     1363.97     1301.74    164.48 o 
  -1  -4  11    10488.32    10731.00    571.82 o 
   0  -4  11        0.49       -4.10     69.81 o 
   1  -4  11        0.50      -55.51     41.82 o 
   2  -4  11    15080.54    16820.83    570.68 o 
   3  -4  11       17.00       20.96     46.59 o 
   4  -4  11     8247.90     8455.00    326.13 o 
   5  -4  11      400.67      429.01     70.66 o 
   6  -4  11      689.52      740.12    192.62 o 
   7  -4  11     2676.67     2863.25    193.91 o 
   8  -4  11     2573.71     2157.48    243.82 o 
   9  -4  11      198.01      -26.76    131.05 o 
  -6  -3  11     1932.64     2057.96    151.36 o 
  -5  -3  11     2093.19     2073.56    232.67 o 
  -4  -3  11     2250.84     2365.98    231.91 o 
  -3  -3  11     1663.09     1911.95    179.15 o 
  -2  -3  11     1894.21     1958.71    182.10 o 
  -1  -3  11       67.34      125.91     71.24 o 
   0  -3  11     2600.93     2553.58    199.43 o 
   1  -3  11     1219.08     1017.26    119.81 o 
   2  -3  11      129.55       85.89     47.15 o 
   3  -3  11     9371.70     9429.64    345.61 o 
   4  -3  11     6683.33     6982.86    275.70 o 
   5  -3  11       67.24       72.50     48.82 o 
   6  -3  11     1496.03     1476.09    108.88 o 
   7  -3  11     4348.21     4316.84    390.63 o 
   8  -3  11     1405.32     1456.49    124.43 o 
   9  -3  11      107.56      -18.67    133.15 o 
  -6  -2  11     1797.03     1645.56    214.29 o 
  -5  -2  11      115.41       91.06     68.19 o 
  -4  -2  11     6588.52     6230.08    268.40 o 
  -3  -2  11       81.17       38.81     52.54 o 
  -2  -2  11     6741.36     6757.61    474.87 o 
  -1  -2  11      356.55      489.34     98.19 o 
   0  -2  11     7909.52     9687.08    510.20 o 
   1  -2  11      376.25      405.06     88.57 o 
   2  -2  11      340.61      295.53     79.24 o 
   3  -2  11     3748.14     3900.99    174.86 o 
   4  -2  11        1.14      -16.31     37.41 o 
   5  -2  11       72.22       30.22     39.49 o 
   6  -2  11      317.61      295.21     62.14 o 
   7  -2  11     2868.66     2731.17    154.37 o 
   8  -2  11     1651.71     1416.65    117.73 o 
   9  -2  11        0.11     -169.25    114.76 o 
  10  -2  11     2964.96     2997.02    289.91 o 
  -6  -1  11     4082.67     3795.04    291.63 o 
  -5  -1  11     1880.13     1873.66    189.62 o 
  -4  -1  11      927.22      952.25    131.91 o 
  -3  -1  11      406.03      404.63     71.67 o 
  -2  -1  11       54.06       20.95     42.07 o 
  -1  -1  11      630.41      849.80    162.15 o 
   0  -1  11      434.65      521.48     91.43 o 
   1  -1  11      996.44     1007.17    110.48 o 
   2  -1  11    27543.68    28532.17   1280.41 o 
   3  -1  11      663.71      591.54     97.81 o 
   4  -1  11     1206.43     1274.94     89.86 o 
   5  -1  11    12285.37    12157.61    426.69 o 
   6  -1  11     1145.67     1205.65     97.60 o 
   7  -1  11     7026.50     6943.29    284.08 o 
   8  -1  11       56.84       -1.87     97.29 o 
   9  -1  11     1219.44     1247.98    124.92 o 
  10  -1  11      699.34      378.39    165.43 o 
  -6   0  11      130.71      194.10    118.10 o 
  -5   0  11      235.67      204.96    111.24 o 
  -4   0  11       66.08      -49.81     81.62 o 
  -3   0  11      366.38      306.09     64.12 o 
  -2   0  11      286.01      250.10     68.14 o 
  -1   0  11      956.93     1042.44     85.51 o 
   0   0  11      316.51      271.73    148.53 o 
   1   0  11        0.29      -34.47     22.98 o 
   2   0  11     2061.81     2210.72    166.38 o 
   3   0  11      121.93       52.38     53.72 o 
   4   0  11     6253.28     5871.94    322.39 o 
   5   0  11     5136.23     5060.21    292.29 o 
   6   0  11     5221.47     5121.76    218.49 o 
   7   0  11     5043.89     4952.88    220.61 o 
   8   0  11     6710.98     6597.98    279.87 o 
   9   0  11     8121.41     7706.12    526.73 o 
  10   0  11     1063.76      749.08    135.34 o 
  -6   1  11     8857.71     8660.39    528.96 o 
  -5   1  11     2108.02     1664.04    192.86 o 
  -4   1  11     2165.40     1876.90    185.43 o 
  -3   1  11     1686.04     1735.09    164.96 o 
  -2   1  11     6996.63     7141.22    298.15 o 
  -1   1  11     3160.51     3329.08    162.43 o 
   0   1  11     3658.74     3599.00    175.53 o 
   1   1  11     1347.99     1217.31     80.34 o 
   2   1  11      291.16      252.61     44.20 o 
   3   1  11    12891.55    13085.26    439.92 o 
   4   1  11      187.84      145.05     59.14 o 
   5   1  11       50.78      -10.57     38.00 o 
   6   1  11     2060.94     2092.14    166.00 o 
   7   1  11      103.34      138.67     67.33 o 
   8   1  11       11.75       10.19     62.29 o 
   9   1  11      400.33      352.58    109.91 o 
  10   1  11      267.44      120.96     89.34 o 
  11   1  11       58.84      -32.38     95.05 o 
  -6   2  11      719.72      444.20    158.38 o 
  -5   2  11       91.21        5.43    107.34 o 
  -4   2  11     1295.20     1164.79    169.62 o 
  -3   2  11      261.34      313.63    104.00 o 
  -2   2  11      221.52      288.42     62.38 o 
  -1   2  11     3375.79     3622.74    165.05 o 
   0   2  11       12.80      -38.96     31.78 o 
   1   2  11      881.41      681.50     70.46 o 
   2   2  11     5377.30     5429.26    213.88 o 
   3   2  11     3850.62     3558.88    156.22 o 
   4   2  11     4696.29     4392.21    361.39 o 
   5   2  11     6607.60     6358.43    350.77 o 
   6   2  11     1564.84     1456.80    136.10 o 
   7   2  11    17279.37    16860.38    812.02 o 
   8   2  11       10.15       -8.76     67.05 o 
   9   2  11      762.15      679.06    127.43 o 
  10   2  11     3126.99     2920.35    239.05 o 
  -5   3  11     1262.54     1128.03    193.05 o 
  -4   3  11     1905.63     2084.14    203.81 o 
  -3   3  11      204.98       57.05     89.91 o 
  -2   3  11     3823.74     3696.37    257.24 o 
  -1   3  11     3101.95     3133.91    152.17 o 
   0   3  11      358.96      273.17     55.16 o 
   1   3  11     8807.77     8440.45    310.27 o 
   2   3  11    11571.85    11452.92    400.00 o 
   3   3  11     2655.64     2547.18    130.24 o 
   4   3  11      478.28      433.19     65.38 o 
   5   3  11     3933.55     4193.90    261.34 o 
   6   3  11     2009.18     2084.52    173.53 o 
   7   3  11      998.04     1007.45    144.57 o 
   8   3  11      192.21      112.86     71.33 o 
   9   3  11      118.92       36.48     84.67 o 
  10   3  11      223.80      187.05    104.10 o 
  11   3  11        5.30      -37.72     91.53 o 
  -5   4  11     1064.22     1007.26    197.43 o 
  -4   4  11     4890.71     5203.83    360.10 o 
  -3   4  11       79.58       -0.76     87.62 o 
  -2   4  11       42.83      -36.19     74.57 o 
  -1   4  11     9636.10    10636.53    567.06 o 
   0   4  11     1446.91     1437.50     97.14 o 
   1   4  11     5152.29     5240.11    215.22 o 
   2   4  11      454.83      388.87     59.78 o 
   3   4  11     5387.73     5198.67    216.07 o 
   4   4  11     8225.22     8958.95    333.77 o 
   5   4  11     8350.85     9413.74    488.58 o 
   6   4  11     1897.53     1932.14    166.38 o 
   7   4  11     7809.44     8084.37    453.44 o 
   8   4  11     5130.66     5370.41    345.44 o 
   9   4  11     2388.28     2455.77    217.15 o 
  10   4  11      818.62      746.40    154.29 o 
  11   4  11       33.58      -65.81     88.86 o 
  -4   5  11      610.67      436.58    143.62 o 
  -3   5  11      499.83      496.58    122.96 o 
  -2   5  11       73.83      113.05     80.48 o 
  -1   5  11     3451.11     3702.75    269.53 o 
   0   5  11      223.12      110.19     78.10 o 
   1   5  11       22.61      -11.48     38.92 o 
   2   5  11     2964.33     2806.03    233.53 o 
   3   5  11      379.45      407.98     66.80 o 
   4   5  11     1201.24     1164.91     94.91 o 
   5   5  11      337.20      485.63     96.00 o 
   6   5  11     1985.86     1955.47    175.53 o 
   7   5  11     2848.37     2567.49    210.96 o 
   8   5  11     3268.12     3312.17    258.29 o 
   9   5  11     1571.89     1766.42    190.67 o 
  10   5  11     3676.50     3521.89    285.44 o 
  -4   6  11      121.42      102.86    120.96 o 
  -3   6  11     2797.94     2643.77    235.81 o 
  -2   6  11     3433.26     3486.56    269.72 o 
  -1   6  11       10.79      -61.62     79.34 o 
   0   6  11      672.39      463.34    116.57 o 
   1   6  11      346.29      106.57     87.81 o 
   2   6  11       54.95      -18.56     61.91 o 
   3   6  11     5729.81     5481.80    235.28 o 
   4   6  11      953.88      896.07    180.48 o 
   5   6  11       12.23       50.19     69.81 o 
   6   6  11     1118.66     1154.79    149.72 o 
   7   6  11     3607.50     3805.23    274.48 o 
   8   6  11        1.45      -34.76     82.10 o 
   9   6  11       13.47       -0.67     82.19 o 
  10   6  11      329.08      215.91    110.19 o 
  -3   7  11      513.60      624.87    153.34 o 
  -2   7  11      167.17       79.91    102.48 o 
  -1   7  11     5779.34     6203.47    400.96 o 
   0   7  11      172.35      117.43     79.53 o 
   1   7  11       73.96        9.05     82.00 o 
   2   7  11     9497.86    10020.23    568.49 o 
   3   7  11     4914.95     4824.03    269.15 o 
   4   7  11        3.25      -70.20     46.80 o 
   5   7  11      426.85      300.77    100.29 o 
   6   7  11     4153.26     4496.10    306.10 o 
   7   7  11        5.95      -51.91     71.72 o 
   8   7  11      965.82     1188.50    179.91 o 
   9   7  11        6.63       71.43    103.72 o 
  -2   8  11      490.71      389.63    122.96 o 
  -1   8  11     5031.33     4610.30    336.29 o 
   0   8  11       65.23       69.62     96.00 o 
   1   8  11      544.93      442.11    128.00 o 
   2   8  11       61.57       30.86     98.57 o 
   3   8  11     1723.26     1885.57    206.00 o 
   4   8  11      961.86     1146.05    114.26 o 
   5   8  11       54.25       38.86     80.38 o 
   6   8  11     1459.83     1615.94    177.62 o 
   7   8  11     4146.26     4836.01    339.44 o 
   8   8  11        1.55      -33.91     90.38 o 
   9   8  11      707.40      634.11    167.53 o 
   0   9  11      586.56      468.87    140.67 o 
   1   9  11     5355.94     5838.61    407.06 o 
   2   9  11       52.32      -13.14    109.81 o 
   3   9  11     1332.47     1623.66    221.34 o 
   4   9  11     1054.97     1119.64    192.00 o 
   5   9  11      403.14      282.59    159.05 o 
   6   9  11     2053.77     2369.67    216.20 o 
   7   9  11     1318.25     1470.80    207.81 o 
   8   9  11      730.82      680.40    160.96 o 
   2  10  11       64.95       81.24    129.34 o 
   3  10  11     3181.31     3113.50    289.53 o 
   4  10  11     6706.20     6473.10    440.11 o 
   5  10  11     1316.79     1055.36    184.96 o 
   6  10  11       34.30      -20.67     97.34 o 
   0  -9  12     3149.89     2639.11    260.96 o 
   1  -9  12     3868.79     3802.18    313.25 o 
  -3  -8  12     3152.48     2711.49    253.05 o 
  -2  -8  12       38.14       56.10    111.81 o 
  -1  -8  12     5317.91     4961.64    360.96 o 
   0  -8  12      316.95      293.34    124.67 o 
   1  -8  12     5486.07     4907.25    350.58 o 
   2  -8  12     2067.30     2238.86    151.20 o 
   3  -8  12     4152.55     4122.56    217.27 o 
   4  -8  12      129.68       60.57    117.19 o 
  -4  -7  12      255.12      121.62    124.67 o 
  -3  -7  12     1073.60     1016.78    174.48 o 
  -2  -7  12     1453.44     1527.75    210.67 o 
  -1  -7  12      745.11      733.83    156.10 o 
   0  -7  12     3282.83     3279.50    267.63 o 
   1  -7  12      879.88     1110.50    175.62 o 
   2  -7  12       27.17       -4.27     57.47 o 
   3  -7  12     1759.43     1712.21    133.27 o 
   4  -7  12       47.60      -45.28     68.08 o 
   5  -7  12      647.05      513.79    111.05 o 
   6  -7  12     1650.44     1451.08    235.53 o 
  -5  -6  12     2253.81     2163.19    230.67 o 
  -4  -6  12       80.25       10.00     94.48 o 
  -3  -6  12      788.20      784.21    155.15 o 
  -2  -6  12       11.83     -105.24     79.62 o 
  -1  -6  12       52.81      -27.33     69.33 o 
   0  -6  12        1.88       36.00     79.72 o 
   1  -6  12      207.48      136.06     61.63 o 
   2  -6  12      237.03       43.60     75.10 o 
   3  -6  12      482.04      475.48     86.27 o 
   4  -6  12      520.50      453.15    110.05 o 
   5  -6  12     1510.43     1596.67    135.46 o 
   6  -6  12     1772.96     1669.66    232.96 o 
   7  -6  12       87.27     -123.05    132.00 o 
  -5  -5  12      871.12      967.07    181.43 o 
  -4  -5  12      129.80       97.43    109.15 o 
  -3  -5  12     6535.45     6397.57    410.68 o 
  -2  -5  12     2256.13     2425.39    219.62 o 
  -1  -5  12      155.87       74.95     76.86 o 
   0  -5  12    10500.85    10698.24    582.58 o 
   1  -5  12     9613.11    10431.52    385.81 o 
   2  -5  12      189.50      140.79     61.33 o 
   3  -5  12     1849.67     1826.71    123.73 o 
   4  -5  12    11389.35    12339.08    454.95 o 
   5  -5  12       63.43       14.50     59.64 o 
   6  -5  12     3195.39     3174.05    184.54 o 
   7  -5  12       94.74      -55.43    106.95 o 
   8  -5  12      136.89      -57.24    119.72 o 
  -5  -4  12      673.60      720.02    147.34 o 
  -4  -4  12      305.07      198.39    112.86 o 
  -3  -4  12     5397.17     5759.18    377.91 o 
  -2  -4  12      400.65      231.24    102.29 o 
  -1  -4  12      370.82      339.63     99.43 o 
   0  -4  12     1541.39     1421.84    154.19 o 
   1  -4  12        0.30        4.96     42.79 o 
   2  -4  12      247.99      305.63     68.30 o 
   3  -4  12      149.88      142.30     57.17 o 
   4  -4  12     1582.19     1579.30    115.00 o 
   5  -4  12     4665.90     4685.97    217.87 o 
   6  -4  12      298.55      120.69     66.32 o 
   7  -4  12     1196.15     1235.82    126.12 o 
   8  -4  12     6641.19     6687.10    450.87 o 
  -5  -3  12     2000.99     1824.14    195.34 o 
  -4  -3  12       34.42       94.76     92.00 o 
  -3  -3  12      978.59     1171.74    166.19 o 
  -2  -3  12     9224.35     9574.88    533.35 o 
  -1  -3  12     5057.11     5533.27    350.67 o 
   0  -3  12     1378.93     1388.70    157.05 o 
   1  -3  12       78.08       27.62     59.81 o 
   2  -3  12     2419.30     2385.20    132.73 o 
   3  -3  12      751.69      688.06     83.76 o 
   4  -3  12     1769.94     1709.26    113.15 o 
   5  -3  12     4392.38     4271.25    201.23 o 
   6  -3  12      266.17      296.66     70.43 o 
   7  -3  12      222.52       86.26     66.10 o 
   8  -3  12     1795.10     1734.00    139.49 o 
   9  -3  12      373.80      156.77    153.81 o 
  -6  -2  12      614.03      560.58    145.43 o 
  -5  -2  12       43.03       23.73     70.53 o 
  -4  -2  12       79.91       33.38    106.67 o 
  -3  -2  12      782.15      989.17    150.57 o 
  -2  -2  12     1405.37     1547.75    167.72 o 
  -1  -2  12     3094.45     3226.55    242.67 o 
   0  -2  12      938.46     1198.88    154.00 o 
   1  -2  12     1533.67     1681.28    160.00 o 
   2  -2  12    20352.33    20824.85    975.74 o 
   3  -2  12       39.14        4.29     39.15 o 
   4  -2  12     3437.46     3395.07    164.78 o 
   5  -2  12     6093.60     6149.27    255.00 o 
   6  -2  12      908.33      980.76    100.41 o 
   7  -2  12     2018.16     1974.55    130.49 o 
   8  -2  12        0.72     -101.87    157.15 o 
   9  -2  12     1226.97     1047.59    121.27 o 
  -6  -1  12        1.25      -54.10    106.67 o 
  -5  -1  12     2644.34     2596.25    227.43 o 
  -4  -1  12     1950.53     1974.02    198.91 o 
  -3  -1  12     4280.55     4513.02    425.68 o 
  -2  -1  12      264.72      212.16     91.62 o 
  -1  -1  12      124.32       47.05     68.19 o 
   0  -1  12     9611.68    11232.54    579.92 o 
   1  -1  12     5541.04     5852.13    343.72 o 
   2  -1  12       43.27       75.24     56.86 o 
   3  -1  12     5082.91     4914.21    293.63 o 
   4  -1  12     1979.66     1739.66    151.72 o 
   5  -1  12     1241.16     1011.28     92.25 o 
   6  -1  12      955.11      831.74    144.86 o 
   7  -1  12       16.24      -34.42     43.60 o 
   8  -1  12     2035.52     1817.84    128.83 o 
   9  -1  12      198.70      117.71     76.80 o 
  10  -1  12      149.06      -71.75     72.01 o 
  -6   0  12      309.99      164.00    129.43 o 
  -5   0  12        5.27      -96.95     98.19 o 
  -4   0  12     1135.37      978.50    163.05 o 
  -3   0  12      796.68      784.08    127.67 o 
  -2   0  12     3357.25     3664.74    191.72 o 
  -1   0  12      678.35      631.50    104.91 o 
   0   0  12      113.02       10.64     55.48 o 
   1   0  12      102.21        5.62     56.67 o 
   2   0  12      311.56      200.29     66.86 o 
   3   0  12      337.46      422.96     88.48 o 
   4   0  12     5564.83     5421.74    310.67 o 
   5   0  12      497.60      440.30     88.57 o 
   6   0  12      210.67      173.91     67.33 o 
   7   0  12     3522.62     3287.33    171.33 o 
   8   0  12     1254.47     1155.82    228.15 o 
   9   0  12      409.11      339.02     90.53 o 
  10   0  12     1436.96     1228.26    238.15 o 
  -5   1  12      715.60      723.83    156.67 o 
  -4   1  12     1178.02     1158.31    173.91 o 
  -3   1  12     7611.52     7937.42    453.15 o 
  -2   1  12     2406.96     2709.31    145.97 o 
  -1   1  12     1668.38     1523.62    157.77 o 
   0   1  12    11049.70    11840.83    719.68 o 
   1   1  12     2508.66     2369.34    121.08 o 
   2   1  12     2119.54     2294.70    116.86 o 
   3   1  12     2598.69     2353.29    174.38 o 
   4   1  12      278.84      192.00     65.62 o 
   5   1  12    21812.65    21505.34    990.69 o 
   6   1  12     4929.09     5463.27    323.05 o 
   7   1  12       17.10      -60.76     59.81 o 
   8   1  12     4624.63     4632.96    304.01 o 
   9   1  12     4920.97     4845.82    324.39 o 
  10   1  12      369.59      188.86    103.05 o 
  -5   2  12     1029.36      767.35    182.10 o 
  -4   2  12     2615.31     2345.67    219.72 o 
  -3   2  12     1717.99     1524.13    188.48 o 
  -2   2  12     7467.39     7898.56    443.06 o 
  -1   2  12     1232.81     1124.56     86.54 o 
   0   2  12      991.48      970.98     79.64 o 
   1   2  12     6347.81     6555.94    254.19 o 
   2   2  12    21237.01    22342.29    736.78 o 
   3   2  12     1377.13     1158.69     80.91 o 
   4   2  12     1666.25     1493.84    133.24 o 
   5   2  12    12655.86    11925.32    592.39 o 
   6   2  12       67.25       19.91     55.43 o 
   7   2  12        9.77      -43.91     58.67 o 
   8   2  12      438.32      465.34    104.86 o 
   9   2  12     2967.94     3129.98    244.39 o 
  10   2  12     2294.02     2002.71    201.53 o 
  -5   3  12       26.91     -109.91     95.72 o 
  -4   3  12      588.65      681.25    148.38 o 
  -3   3  12     3500.10     3802.18    282.29 o 
  -2   3  12      825.70      747.45    132.57 o 
  -1   3  12      559.88      643.16    115.15 o 
   0   3  12       34.82      -13.03     43.76 o 
   1   3  12     1081.41      975.50    115.29 o 
   2   3  12      530.85      508.20     63.98 o 
   3   3  12     2724.99     2438.05    203.81 o 
   4   3  12     1132.03     1073.26     84.94 o 
   5   3  12     1722.02     1704.90    150.77 o 
   6   3  12      980.86      706.40    113.62 o 
   7   3  12     2001.82     2231.96    192.39 o 
   8   3  12      805.76      815.35    131.72 o 
   9   3  12     2177.90     1991.85    188.67 o 
  10   3  12      252.03      214.96    106.48 o 
  -4   4  12     1375.10     1359.94    193.24 o 
  -3   4  12       57.28        5.90     93.72 o 
  -2   4  12        0.10      -57.24     78.48 o 
  -1   4  12      525.01      763.45    133.15 o 
   0   4  12      202.44      201.16    101.91 o 
   1   4  12      500.87      496.18     67.59 o 
   2   4  12     2059.78     1894.78    112.77 o 
   3   4  12       70.88       50.62     45.74 o 
   4   4  12      185.16      147.17     54.08 o 
   5   4  12     3364.36     3235.60    226.58 o 
   6   4  12      947.66      908.31    126.10 o 
   7   4  12     2518.77     2277.19    193.72 o 
   8   4  12      668.15      532.87    125.15 o 
   9   4  12       11.83      -23.52     78.95 o 
  10   4  12     2006.36     1771.66    195.81 o 
  -4   5  12     5442.75     5960.42    412.96 o 
  -3   5  12     1625.75     1484.32    174.96 o 
  -2   5  12       72.84       24.29     83.14 o 
  -1   5  12     7448.19     8138.18    473.34 o 
   0   5  12     8290.32     9500.79    527.44 o 
   1   5  12     3634.26     3550.21    169.86 o 
   2   5  12     1721.48     1912.11    116.42 o 
   3   5  12     4647.02     4724.33    209.98 o 
   4   5  12      101.27      173.47     64.76 o 
   5   5  12     8544.44     9086.30    482.20 o 
   6   5  12       16.81        8.48     56.10 o 
   7   5  12      224.70      217.91     92.19 o 
   8   5  12     5847.65     6407.00    400.77 o 
   9   5  12      275.37      166.67    106.29 o 
  10   5  12        9.89       -4.86     97.34 o 
  -3   6  12      231.40      262.86    115.15 o 
  -2   6  12      154.64      204.29    107.91 o 
  -1   6  12      686.91      687.83    134.86 o 
   0   6  12      340.93      259.24    106.19 o 
   1   6  12     2225.66     2132.62    200.48 o 
   2   6  12     2444.68     2292.51    134.22 o 
   3   6  12     6688.54     6751.04    277.63 o 
   4   6  12     5761.94     5519.20    242.61 o 
   5   6  12      319.14      134.67     81.62 o 
   6   6  12      289.93      183.34     95.05 o 
   7   6  12      277.88      185.05     95.24 o 
   8   6  12     1813.13     1543.08    169.81 o 
   9   6  12     6259.04     5812.51    387.82 o 
  10   6  12       43.39       63.05    115.15 o 
  -2   7  12     1439.72     1427.65    203.62 o 
  -1   7  12       28.30        2.76     97.91 o 
   0   7  12      121.48      137.34     96.95 o 
   1   7  12      499.63      499.82    127.34 o 
   2   7  12       59.97       65.24     87.72 o 
   3   7  12     1334.11     1280.26    106.54 o 
   4   7  12     1045.50     1184.60    106.63 o 
   5   7  12      882.81      943.94    105.54 o 
   6   7  12      135.71       71.91     88.19 o 
   7   7  12      153.25      147.62    104.10 o 
   8   7  12     1201.39     1551.94    207.91 o 
   9   7  12        0.18      -80.19     94.19 o 
  -1   8  12       35.54      103.05    116.86 o 
   0   8  12       45.33       25.05     99.62 o 
   1   8  12     7283.19     7309.50    462.49 o 
   2   8  12       49.05       -2.95     94.57 o 
   3   8  12     2847.00     2888.07    262.39 o 
   4   8  12     1437.36     1377.55    117.87 o 
   5   8  12     3492.32     3492.71    189.18 o 
   6   8  12     3986.77     4476.39    310.10 o 
   7   8  12     3226.45     3752.94    292.77 o 
   8   8  12      185.91      163.05    120.86 o 
   2   9  12       13.87     -114.48    108.00 o 
   3   9  12        3.92     -145.15    105.34 o 
   4   9  12      338.96      298.20    137.34 o 
   5   9  12        3.90      -16.72     65.03 o 
   6   9  12       78.11      129.53    101.34 o 
   7   9  12     1068.55     1107.26    187.24 o 
  -1  -8  13      497.63      475.25    135.15 o 
   0  -8  13      145.75      -22.19    108.48 o 
   1  -8  13      416.71      450.01    141.72 o 
   2  -8  13      370.93      455.92    135.43 o 
   3  -8  13     3152.75     3574.66    729.06 o 
  -3  -7  13     6003.54     6062.42    423.34 o 
  -2  -7  13     6126.25     6101.66    418.10 o 
  -1  -7  13      519.50      294.77    127.05 o 
   0  -7  13      573.58      495.15    140.38 o 
   1  -7  13     3467.53     3518.56    286.77 o 
   2  -7  13       22.21      -91.54     67.72 o 
   3  -7  13     7171.33     7570.03    322.22 o 
   4  -7  13      559.23      679.97    111.95 o 
   5  -7  13      131.40       51.18     79.22 o 
  -4  -6  13       56.09       11.33    112.38 o 
  -3  -6  13     1161.35     1317.74    209.81 o 
  -2  -6  13        8.30      -58.57     83.34 o 
  -1  -6  13        0.53      -83.53     86.76 o 
   0  -6  13     4113.85     4035.23    308.58 o 
   1  -6  13     3556.30     3871.42    296.48 o 
   2  -6  13      818.53      667.00     92.77 o 
   3  -6  13      648.12      514.58     91.70 o 
   4  -6  13     1820.72     1739.60    153.77 o 
   5  -6  13      845.93      956.03    123.06 o 
   6  -6  13      878.85      735.22    119.08 o 
  -4  -5  13     2036.08     2028.14    242.96 o 
  -3  -5  13      974.61      978.69    170.19 o 
  -2  -5  13     1691.89     1814.52    197.81 o 
  -1  -5  13      728.66      977.45    156.38 o 
   0  -5  13     1724.82     1953.38    199.24 o 
   1  -5  13      201.16      199.36     62.99 o 
   2  -5  13      810.03      719.58     92.71 o 
   3  -5  13     3974.29     3860.81    195.23 o 
   4  -5  13       95.33      -32.19    108.91 o 
   5  -5  13      120.15       60.36     65.39 o 
   6  -5  13     5071.44     5372.01    273.20 o 
   7  -5  13      975.10      851.13    123.17 o 
  -5  -4  13      340.07      292.86    126.00 o 
  -4  -4  13     1641.40     1862.99    225.15 o 
  -3  -4  13      333.48      322.86    120.76 o 
  -2  -4  13      293.64      224.67    113.91 o 
  -1  -4  13     5222.00     5939.37    387.63 o 
   0  -4  13      171.04      135.34     85.91 o 
   1  -4  13     3660.50     3752.94    275.72 o 
   2  -4  13     1404.39     1346.35    110.09 o 
   3  -4  13     4669.13     4788.53    219.26 o 
   4  -4  13     4545.24     4242.74    205.47 o 
   5  -4  13     3744.64     3819.90    194.91 o 
   6  -4  13     2102.34     1931.57    139.30 o 
   7  -4  13       27.87      -95.94     63.96 o 
   8  -4  13     3197.60     2901.78    288.67 o 
  -5  -3  13     1981.23     1768.42    200.00 o 
  -4  -3  13      788.24      787.16    148.19 o 
  -3  -3  13     1691.95     1962.43    204.77 o 
  -2  -3  13     4759.16     5107.26    349.91 o 
  -1  -3  13     1205.49     1374.22    177.81 o 
   0  -3  13      743.48      939.07    152.86 o 
   1  -3  13       55.01       35.62     64.48 o 
   2  -3  13       10.35      -65.14     62.00 o 
   3  -3  13     3121.97     3171.06    163.03 o 
   4  -3  13     4067.02     4004.66    191.51 o 
   5  -3  13     1543.85     1472.21    112.67 o 
   6  -3  13      628.46      724.36     99.04 o 
   7  -3  13     1488.89     1356.18    127.28 o 
   8  -3  13     2821.02     2612.20    171.09 o 
   9  -3  13      183.70        3.52    138.48 o 
  -4  -2  13      211.64       89.81     98.76 o 
  -3  -2  13     2811.36     3033.21    247.43 o 
  -2  -2  13     2191.93     2405.48    215.91 o 
  -1  -2  13      633.90      630.40    134.48 o 
   0  -2  13     4745.57     5654.60    358.39 o 
   1  -2  13     1690.03     1859.38    173.15 o 
   2  -2  13      491.63      510.96    107.53 o 
   3  -2  13     1112.18     1119.55    128.38 o 
   4  -2  13      496.35      515.26     73.09 o 
   5  -2  13       91.14      100.80     70.43 o 
   6  -2  13      422.77      381.51     77.35 o 
   7  -2  13     1975.54     1868.67    134.36 o 
   8  -2  13     4352.82     4331.12    223.03 o 
   9  -2  13        0.80      -72.86    124.43 o 
  -5  -1  13     1514.83     1309.36    187.53 o 
  -4  -1  13      176.56      175.15    108.48 o 
  -3  -1  13     1227.74     1458.41    165.81 o 
  -2  -1  13        6.64       -2.67     78.76 o 
  -1  -1  13     2843.45     3139.31    242.39 o 
   0  -1  13     1101.40     1310.60    148.67 o 
   1  -1  13      178.74      208.58     89.43 o 
   2  -1  13     8909.57     9554.88    505.82 o 
   3  -1  13    13387.26    13225.54    657.16 o 
   4  -1  13     3827.90     3490.84    237.72 o 
   5  -1  13     1821.40     1625.08    150.10 o 
   6  -1  13    12544.58    12231.66    444.89 o 
   7  -1  13      253.76      223.83     71.95 o 
   8  -1  13     1351.31     1304.14    125.14 o 
   9  -1  13     2858.74     2431.37    199.05 o 
  -5   0  13     1317.52     1043.45    178.48 o 
  -4   0  13      722.93      392.58    127.91 o 
  -3   0  13       52.87      -82.87     55.24 o 
  -2   0  13      325.80      382.00     71.72 o 
  -1   0  13     3176.45     3559.51    255.24 o 
   0   0  13     1161.73     1190.98    153.72 o 
   1   0  13      464.83      486.58    106.48 o 
   2   0  13        8.32      -71.91     52.95 o 
   3   0  13      455.97      385.72     95.81 o 
   4   0  13      302.95      186.77     74.38 o 
   5   0  13      504.34      419.82     88.57 o 
   6   0  13     2626.88     2557.39    195.81 o 
   7   0  13     1304.25     1144.60    152.67 o 
   8   0  13     1726.71     1725.85    172.29 o 
   9   0  13     3715.59     3549.02    199.26 o 
  10   0  13     2202.74     1533.65    231.43 o 
  -5   1  13     5510.60     5610.32    394.58 o 
  -4   1  13      782.51      529.92    149.43 o 
  -3   1  13       11.61      -62.29     81.62 o 
  -2   1  13     7150.08     7377.22    437.06 o 
  -1   1  13     1400.61     1212.01     95.12 o 
   0   1  13     2523.39     2689.81    146.00 o 
   1   1  13     2185.93     2320.53    189.72 o 
   2   1  13       11.23      -81.14     55.91 o 
   3   1  13     5226.67     5327.55    314.96 o 
   4   1  13     5013.97     4478.58    274.86 o 
   5   1  13      135.60      155.72     74.19 o 
   6   1  13      108.28        8.10     55.53 o 
   7   1  13      248.52      277.34     92.48 o 
   8   1  13        6.59       45.72     67.72 o 
   9   1  13      346.50      218.00    103.91 o 
  10   1  13      389.18      285.82    119.53 o 
  -4   2  13      150.77      188.48    118.57 o 
  -3   2  13      136.29       48.48     95.34 o 
  -2   2  13        9.05      -38.19     73.62 o 
  -1   2  13      603.32      564.39     80.10 o 
   0   2  13      461.60      465.68     68.44 o 
   1   2  13      790.91      783.66     80.92 o 
   2   2  13     3283.78     3445.61    161.10 o 
   3   2  13       99.85      101.15     61.72 o 
   4   2  13     8225.07     8029.99    429.44 o 
   5   2  13      281.89      177.62     69.91 o 
   6   2  13      845.11      949.74    130.67 o 
   7   2  13    10006.77    10803.48    570.01 o 
   8   2  13     4966.01     5298.41    341.82 o 
   9   2  13      784.40      699.83    138.86 o 
  10   2  13      692.90      542.39    132.67 o 
  -4   3  13     1603.49     1638.42    219.15 o 
  -3   3  13     3950.79     4048.00    299.82 o 
  -2   3  13      346.69      140.19    100.38 o 
  -1   3  13     2340.68     2179.86    187.53 o 
   0   3  13      200.93       99.17     49.70 o 
   1   3  13      348.81      196.86     99.15 o 
   2   3  13     8197.87     8532.84    321.22 o 
   3   3  13     5727.65     5776.52    235.34 o 
   4   3  13        3.37      -51.33     47.91 o 
   5   3  13      167.27      114.86     69.81 o 
   6   3  13     1538.52     1463.65    146.19 o 
   7   3  13       76.97       43.91     75.53 o 
   8   3  13       81.63       -0.48     79.62 o 
   9   3  13      314.16      206.86    108.19 o 
  10   3  13      356.92      313.44    116.10 o 
  -3   4  13      495.30      517.63    145.62 o 
  -2   4  13       36.59       30.67     78.95 o 
  -1   4  13     3769.66     4127.71    288.58 o 
   0   4  13     4416.76     4636.49    307.34 o 
   1   4  13      481.36      422.00    121.57 o 
   2   4  13     1209.90     1049.48     89.90 o 
   3   4  13     2686.66     2788.08    160.81 o 
   4   4  13      204.73      206.83     64.72 o 
   5   4  13     5607.33     6072.24    255.86 o 
   6   4  13     3428.07     3125.59    233.24 o 
   7   4  13     1495.22     1511.08    159.24 o 
   8   4  13     1063.71     1059.93    160.29 o 
   9   4  13     1229.78     1129.74    170.67 o 
  10   4  13      592.03      489.73    135.24 o 
  -3   5  13       10.27      -68.48    104.38 o 
  -2   5  13       12.56       23.62     89.72 o 
  -1   5  13     3040.20     3233.60    257.43 o 
   0   5  13      464.79      292.48    106.57 o 
   1   5  13      238.87      156.48     87.53 o 
   2   5  13     3488.55     3333.88    167.53 o 
   3   5  13       11.73      -19.93     50.01 o 
   4   5  13      766.60      743.15     87.77 o 
   5   5  13     3803.85     4156.45    201.36 o 
   6   5  13     1235.44     1302.60    147.15 o 
   7   5  13     4751.60     5335.07    342.58 o 
   8   5  13        3.62     -115.15     76.76 o 
   9   5  13     1267.21     1374.60    194.86 o 
  -2   6  13     1708.50     1792.33    200.39 o 
  -1   6  13      752.09      561.25    136.76 o 
   0   6  13     2733.88     2831.59    240.01 o 
   1   6  13      182.84       76.57     87.05 o 
   2   6  13     1748.64     1540.99    172.48 o 
   3   6  13     1297.93     1339.69    111.11 o 
   4   6  13     5921.28     6030.98    262.01 o 
   5   6  13       55.40        3.72     52.41 o 
   6   6  13      391.21      259.05     92.67 o 
   7   6  13     6110.78     7003.49    425.15 o 
   8   6  13      881.94      699.25    142.67 o 
   9   6  13      471.03      535.35    138.57 o 
  -1   7  13     2147.37     1887.85    209.24 o 
   0   7  13     1923.39     1698.13    193.81 o 
   1   7  13       90.40      105.43     93.34 o 
   2   7  13     1590.14     1703.75    190.48 o 
   3   7  13     4029.33     4347.21    211.47 o 
   4   7  13      776.92      795.52     98.81 o 
   5   7  13      294.31      228.30     72.39 o 
   6   7  13      255.09      219.15    102.10 o 
   7   7  13      695.60     1001.26    168.19 o 
   8   7  13      767.56      705.83    148.57 o 
   0   8  13      386.85      323.63    143.15 o 
   1   8  13       10.52       32.00    102.86 o 
   2   8  13      138.52      120.10    110.29 o 
   3   8  13       90.77      -45.91    101.81 o 
   4   8  13     1620.15     1622.71    130.50 o 
   5   8  13       76.61      128.94     68.58 o 
   6   8  13      427.71      496.48    200.05 o 
   7   8  13     4713.65     5537.74    370.39 o 
   3   9  13      551.06      604.01    162.96 o 
   4   9  13        0.08       39.33    123.91 o 
   5   9  13     5115.66     5071.79    250.18 o 
  -1  -7  14       11.04        2.19    108.57 o 
   0  -7  14     1257.64     1009.45    185.72 o 
   1  -7  14     2054.39     1939.38    216.96 o 
   2  -7  14       10.69      -85.62     84.86 o 
   3  -7  14     1764.33     1741.01    154.24 o 
  -2  -6  14      224.79      141.91    106.19 o 
  -1  -6  14       78.65       -6.38    104.48 o 
   0  -6  14      437.32      614.01    144.67 o 
   1  -6  14       27.02      -39.81     82.67 o 
   2  -6  14      540.32      494.11     88.91 o 
   3  -6  14       75.88      -25.66     68.32 o 
   4  -6  14        4.44      -72.27     68.25 o 
   5  -6  14      942.59      586.87    160.29 o 
  -3  -5  14     2173.64     2025.57    221.91 o 
  -2  -5  14     7026.77     7459.31    474.77 o 
  -1  -5  14       88.44      -38.86     95.72 o 
   0  -5  14     2220.04     2521.87    232.86 o 
   1  -5  14    15271.70    17174.68    873.35 o 
   2  -5  14      898.74     1173.03    113.19 o 
   3  -5  14      320.39      210.76     74.33 o 
   4  -5  14     2716.97     3041.34    176.20 o 
   5  -5  14     1025.84      978.24    119.41 o 
   6  -5  14     3268.91     3268.01    194.48 o 
  -4  -4  14      582.12      690.59    160.67 o 
  -3  -4  14     2425.82     2693.30    252.20 o 
  -2  -4  14     1571.24     1754.42    197.43 o 
  -1  -4  14      144.13      117.72     96.48 o 
   0  -4  14        8.88      -17.14     77.81 o 
   1  -4  14        2.67       22.10     86.10 o 
   2  -4  14      633.97      373.15    118.10 o 
   3  -4  14        7.99      -21.57     53.50 o 
   4  -4  14      113.11       24.60     58.45 o 
   5  -4  14     5247.25     5335.97    248.44 o 
   6  -4  14      423.24      217.85     82.92 o 
   7  -4  14     1588.33     1463.88    134.29 o 
  -4  -3  14      922.20     1081.07    180.67 o 
  -3  -3  14      153.39      143.72     99.34 o 
  -2  -3  14      959.47     1075.26    178.86 o 
  -1  -3  14     4377.08     4969.45    347.44 o 
   0  -3  14     1321.06     1449.46    193.72 o 
   1  -3  14       20.24     -100.57     67.05 o 
   2  -3  14      261.00      193.53     92.38 o 
   3  -3  14     3417.46     3512.65    260.67 o 
   4  -3  14      310.25      160.50     81.29 o 
   5  -3  14     2250.66     2104.43    136.74 o 
   6  -3  14       41.72      -74.88     61.47 o 
   7  -3  14      646.02      652.09    101.38 o 
   8  -3  14      598.50      378.40    138.57 o 
  -4  -2  14      217.98      207.24    115.05 o 
  -3  -2  14      418.13      417.34    131.15 o 
  -2  -2  14        4.27       81.24     97.34 o 
  -1  -2  14     3174.76     3733.32    282.58 o 
   0  -2  14       48.33       48.19     89.24 o 
   1  -2  14     1903.66     2047.67    195.05 o 
   2  -2  14     2372.55     2426.34    207.72 o 
   3  -2  14     2171.43     2195.95    188.39 o 
   4  -2  14     1008.61      856.88    132.86 o 
   5  -2  14       11.70      -56.84     49.86 o 
   6  -2  14     6320.70     6065.55    265.54 o 
   7  -2  14      522.39      575.08     95.79 o 
   8  -2  14      466.32      372.31    180.53 o 
  -3  -1  14     5939.17     6632.05    417.06 o 
  -2  -1  14      248.25      242.58    112.57 o 
  -1  -1  14       79.53       11.91     88.10 o 
   0  -1  14     4729.84     5102.97    336.01 o 
   1  -1  14     7846.80     8753.63    490.68 o 
   2  -1  14        4.56      -53.62     52.48 o 
   3  -1  14      722.90      808.97    132.96 o 
   4  -1  14      707.77      660.11    110.10 o 
   5  -1  14     2254.51     2065.19    180.67 o 
   6  -1  14      464.33      637.63    120.86 o 
   7  -1  14       95.47       99.80     62.61 o 
   8  -1  14     6262.83     6157.72    280.83 o 
   9  -1  14     1236.60     1322.48    135.50 o 
  -2   0  14      295.86      380.29    117.62 o 
  -1   0  14     1095.06     1399.84    178.10 o 
   0   0  14        9.78        8.19     74.29 o 
   1   0  14     1639.68     1917.66    180.67 o 
   2   0  14     2075.60     2151.57    184.86 o 
   3   0  14       70.19      -18.10     52.48 o 
   4   0  14     4920.72     4799.44    302.29 o 
   5   0  14     3269.37     3202.83    230.77 o 
   6   0  14      540.50      447.06     99.53 o 
   7   0  14       39.08      -98.86     65.91 o 
   8   0  14     1943.93     1815.37    179.62 o 
   9   0  14       11.76      -41.05     88.29 o 
  -4   1  14     1348.14     1031.17    178.19 o 
  -3   1  14     3930.69     3589.99    272.20 o 
  -1   1  14     1105.14      990.88    151.91 o 
   0   1  14     5464.41     6149.85    374.10 o 
   1   1  14     4417.71     4453.62    292.10 o 
   2   1  14       58.16       27.52     54.29 o 
   3   1  14      746.43      746.78    119.53 o 
   4   1  14     3483.12     3325.98    235.53 o 
   5   1  14       36.63      -20.57     58.57 o 
   6   1  14     3515.42     2984.64    225.24 o 
   7   1  14       16.85      -56.38     61.53 o 
   8   1  14        4.89       18.95     73.91 o 
   9   1  14     1357.18     1469.75    191.24 o 
  -3   2  14     5744.21     5286.98    356.10 o 
  -2   2  14      984.07      733.06    144.57 o 
  -1   2  14     2447.60     2559.37    195.62 o 
   0   2  14     2410.60     2488.11    140.24 o 
   1   2  14       58.55       68.86     76.95 o 
   2   2  14     6926.20     6993.78    398.49 o 
   3   2  14      353.19      289.63     85.34 o 
   4   2  14      796.78      887.16    130.96 o 
   5   2  14     1376.58     1404.51    145.91 o 
   6   2  14      655.96      513.25    112.10 o 
   7   2  14      122.15      112.10     78.86 o 
   8   2  14      913.38      631.92    123.53 o 
   9   2  14       30.24      -89.05     88.48 o 
  -3   3  14     1731.33     1656.13    191.72 o 
  -2   3  14     1188.19     1010.69    164.38 o 
  -1   3  14     1791.11     1715.09    169.62 o 
   0   3  14      524.23      437.91     71.99 o 
   1   3  14       38.63       24.82     47.65 o 
   2   3  14     1072.35     1127.64    129.81 o 
   3   3  14      616.17      601.54    113.15 o 
   4   3  14     3824.92     3745.89    252.01 o 
   5   3  14     1426.43     1333.46    140.77 o 
   6   3  14      599.04      505.06    115.24 o 
   7   3  14     1253.41     1263.08    146.19 o 
   8   3  14     6945.58     7164.64    433.91 o 
   9   3  14       20.56      -26.67     89.72 o 
  -2   4  14        0.04     -109.91     89.05 o 
  -1   4  14      151.50      120.67     91.81 o 
   0   4  14      101.25       69.81     90.86 o 
   1   4  14      851.25      769.85     91.69 o 
   2   4  14     2776.19     2705.78    147.54 o 
   3   4  14      548.06      515.63    102.43 o 
   4   4  14      262.26      129.24     79.14 o 
   5   4  14     5456.18     5544.70    340.86 o 
   6   4  14      645.54      690.68    131.15 o 
   7   4  14      978.46     1123.07    158.19 o 
   8   4  14        0.71      -41.43     70.86 o 
   9   4  14       17.61      -75.24     92.48 o 
  -2   5  14       64.53      -34.57     94.67 o 
  -1   5  14       34.13       86.00     93.62 o 
   0   5  14     7763.37     8025.61    472.49 o 
   1   5  14      650.80      797.07    148.57 o 
   2   5  14     2824.83     2943.97    179.81 o 
   3   5  14      109.00      124.54     59.69 o 
   4   5  14     1177.06     1109.89    102.09 o 
   5   5  14     3662.38     3895.93    197.14 o 
   6   5  14     1134.83     1477.18    184.19 o 
   7   5  14      562.87      554.87    125.53 o 
   8   5  14      394.62      424.77    113.15 o 
   9   5  14      556.42      383.53    116.67 o 
  -1   6  14      221.27      248.29    122.86 o 
   0   6  14       25.06       75.81    103.05 o 
   1   6  14     1155.70     1115.64    169.34 o 
   2   6  14      208.71      234.67    108.86 o 
   3   6  14       19.24       27.93     58.16 o 
   4   6  14     2467.42     2590.50    217.72 o 
   5   6  14      205.26      120.80     69.31 o 
   6   6  14     1536.53     1474.32    128.19 o 
   7   6  14       93.65      119.53    100.57 o 
   8   6  14      101.10       76.86    100.67 o 
   0   7  14       57.78      -22.48    111.53 o 
   1   7  14       67.58      -10.48     97.24 o 
   2   7  14       10.70      -43.33     90.67 o 
   3   7  14        0.67      -52.29     88.00 o 
   4   7  14     1560.16     1708.84    128.79 o 
   5   7  14     1820.42     1858.96    136.94 o 
   6   7  14      432.81      319.52     85.60 o 
   7   7  14      694.73      668.02    148.96 o 
   2   8  14     3606.35     3335.12    289.82 o 
   3   8  14      233.54       56.86    113.24 o 
   4   8  14        9.50      -20.29    118.19 o 
   5   8  14     4671.05     4671.67    235.59 o 
   6   8  14      646.12      541.73    135.34 o 
   0  -6  15       75.61       59.24     91.14 o 
   1  -6  15      484.05      453.44    144.57 o 
   2  -6  15      437.00      333.44    122.86 o 
   3  -6  15       94.30       21.14     95.67 o 
   4  -6  15       33.82      -27.21     75.50 o 
  -2  -5  15      622.43      758.87    175.72 o 
  -1  -5  15     1413.51     1579.27    220.67 o 
   0  -5  15        3.96      -50.76     98.00 o 
   1  -5  15       71.95      225.72    117.05 o 
   2  -5  15       34.20      -13.71     94.86 o 
   3  -5  15     1515.39     1569.03    125.05 o 
   4  -5  15     1747.27     1747.28    135.85 o 
   5  -5  15       67.52       22.12     74.88 o 
  -2  -4  15     2931.18     3095.31    279.91 o 
  -1  -4  15      802.41      788.02    174.19 o 
   0  -4  15     2466.13     2920.54    259.05 o 
   1  -4  15     1985.47     2330.43    223.72 o 
   2  -4  15      161.21       98.00    103.15 o 
   3  -4  15     5235.36     5554.70    369.06 o 
   4  -4  15      821.48      773.53    101.97 o 
   5  -4  15     2059.82     1897.20    140.18 o 
   6  -4  15      121.76       32.85     76.99 o 
  -3  -3  15     1068.68     1562.13    223.62 o 
  -2  -3  15     3722.11     4583.63    344.29 o 
  -1  -3  15      628.09      831.64    170.96 o 
   0  -3  15     1443.07     1782.23    218.20 o 
   1  -3  15     1460.69     1598.23    184.10 o 
   2  -3  15      474.73      648.87    133.72 o 
   3  -3  15      282.77      218.39     89.14 o 
   4  -3  15      854.71      905.45    153.34 o 
   5  -3  15     2670.17     2722.02    163.14 o 
   6  -3  15     1223.24     1111.32    121.49 o 
   7  -3  15      249.12      169.26     78.96 o 
  -3  -2  15     1470.09     1844.52    234.20 o 
  -2  -2  15       50.40       53.24    105.34 o 
  -1  -2  15     1738.95     1980.43    211.81 o 
   0  -2  15      284.40      316.29    112.29 o 
   1  -2  15     1475.23     1524.99    197.62 o 
   2  -2  15       45.87       12.57     72.19 o 
   3  -2  15        3.20       21.81     73.81 o 
   4  -2  15      195.44       94.00     72.95 o 
   5  -2  15     1193.96     1402.70    177.62 o 
   6  -2  15      122.92        9.81     70.38 o 
   7  -2  15      347.60      385.40     89.15 o 
   8  -2  15     4103.74     4069.72    256.15 o 
  -3  -1  15     1201.02     1742.80    215.62 o 
  -2  -1  15     1901.54     1797.28    201.15 o 
  -1  -1  15      988.58     1311.65    185.72 o 
   0  -1  15     2512.00     2962.26    249.34 o 
   1  -1  15     2233.95     2117.10    197.72 o 
   2  -1  15      390.29      330.77    101.53 o 
   3  -1  15    11212.62    12813.43    661.82 o 
   4  -1  15      293.94      511.73    114.86 o 
   5  -1  15       80.39      144.29     77.14 o 
   6  -1  15     8149.65     7838.08    450.30 o 
   7  -1  15     3635.07     3569.99    263.72 o 
   8  -1  15      780.54      743.92    140.38 o 
  -2   0  15      369.48      510.58    130.48 o 
  -1   0  15      663.32      921.54    150.19 o 
   0   0  15     1627.54     1932.90    194.67 o 
   1   0  15      287.09      273.24     99.62 o 
   2   0  15      172.00       62.10     85.53 o 
   3   0  15     1573.14     1574.61    164.00 o 
   4   0  15      229.99      256.48     95.81 o 
   5   0  15      212.47      209.91     87.43 o 
   6   0  15        0.56       -4.67     73.33 o 
   7   0  15      697.30      728.02    141.24 o 
   8   0  15        0.73     -111.53     82.57 o 
  -1   1  15     1765.15     1995.66    196.86 o 
   0   1  15     1279.43     1933.09    188.96 o 
   1   1  15     2384.19     2618.54    219.72 o 
   2   1  15     1527.19     1533.65    162.67 o 
   3   1  15     3331.04     2899.59    224.10 o 
   4   1  15     7256.14     7020.25    406.77 o 
   5   1  15     2945.84     2725.78    217.24 o 
   6   1  15      160.24       94.10     80.95 o 
   7   1  15       18.23      -16.57     68.95 o 
   8   1  15      206.64       98.00     94.00 o 
   9   1  15      183.21      203.05     99.34 o 
   0   2  15      672.69      687.16    133.62 o 
   1   2  15     1461.73     1638.61    169.24 o 
   2   2  15      996.86     1315.27    164.67 o 
   3   2  15     1762.90     1782.23    170.77 o 
   4   2  15     5688.05     5527.27    340.20 o 
   5   2  15     5401.17     5160.97    323.25 o 
   6   2  15     2203.89     2110.91    190.29 o 
   7   2  15      348.83      193.43    100.19 o 
   8   2  15    10360.34    11903.32    639.82 o 
   9   2  15      403.18      294.48    115.05 o 
  -2   3  15      148.15      130.57    119.05 o 
  -1   3  15     2388.75     2342.05    209.34 o 
   1   3  15      616.30      577.16    118.48 o 
   2   3  15     1083.56     1268.89    144.19 o 
   3   3  15     3253.76     3307.50    239.34 o 
   4   3  15       50.83      -65.62     66.95 o 
   5   3  15      123.28      -14.48     80.95 o 
   6   3  15      607.88      586.11    123.43 o 
   7   3  15        6.02      -37.05     82.19 o 
   8   3  15       25.70      -16.00     92.48 o 
   9   3  15       53.53      -91.43     97.05 o 
  -1   4  15       64.45      -12.48     86.86 o 
   0   4  15     2197.69     2225.19    201.81 o 
   1   4  15      406.20      196.29    106.29 o 
   2   4  15      840.71     1083.45    148.10 o 
   3   4  15      390.11      324.86     94.95 o 
   4   4  15       25.36       15.91     73.24 o 
   5   4  15      178.41      176.96     95.81 o 
   6   4  15     1081.86     1182.22    159.53 o 
   7   4  15      237.51      168.96    103.34 o 
   8   4  15       41.90       -6.86     98.38 o 
  -1   5  15      163.78      163.81    107.91 o 
   0   5  15      453.65      379.34    119.62 o 
   1   5  15        0.16      -12.29     84.95 o 
   2   5  15     2644.37     2862.82    161.23 o 
   3   5  15     4717.01     4619.72    217.06 o 
   4   5  15      211.89      193.34     91.62 o 
   5   5  15     1631.16     1555.84    167.81 o 
   6   5  15     5891.93     6063.95    380.96 o 
   7   5  15       88.31        0.67     82.67 o 
   8   5  15     1702.78     1888.99    199.24 o 
   0   6  15      114.21       42.29     98.38 o 
   1   6  15      527.23      540.20    137.81 o 
   2   6  15     1832.37     1648.51    182.58 o 
   3   6  15      457.86      611.47     89.22 o 
   4   6  15     2739.67     2528.06    155.14 o 
   5   6  15      192.45      234.58    107.24 o 
   6   6  15        2.01      -88.67     90.67 o 
   7   6  15     4462.75     5350.03    363.72 o 
   2   7  15      202.79      290.77    123.15 o 
   3   7  15      869.48      665.54    154.10 o 
   4   7  15     1634.74     1727.61    132.60 o 
   5   7  15        2.81        3.70     68.00 o 
   6   7  15     1442.55     1601.53    149.43 o 
   1  -5  16     4171.07     4202.57    326.86 o 
   2  -5  16     3028.68     3414.08    287.91 o 
   3  -5  16      130.97       75.43    108.67 o 
  -1  -4  16     1000.21     1078.69    199.72 o 
   0  -4  16      174.07      163.34    129.62 o 
   1  -4  16      286.18      313.44    138.19 o 
   2  -4  16       44.08        9.43    103.72 o 
   3  -4  16      105.37       81.34     93.91 o 
   4  -4  16      460.15      541.06    142.29 o 
   5  -4  16      435.30      370.75     88.71 o 
  -1  -3  16      953.97      946.88    189.72 o 
   0  -3  16     5792.52     6729.01    441.44 o 
   1  -3  16      777.12      851.45    160.19 o 
   2  -3  16        7.93     -105.53     91.34 o 
   3  -3  16     3656.05     3693.89    284.29 o 
   4  -3  16     4768.79     5030.02    346.10 o 
   5  -3  16       40.52       20.95     92.86 o 
   6  -3  16      794.30      811.22    156.67 o 
  -2  -2  16      729.68      721.92    169.34 o 
  -1  -2  16     1266.73     2041.00    250.29 o 
   0  -2  16      103.96      122.76    117.91 o 
   1  -2  16     2817.56     2812.54    250.96 o 
   2  -2  16        1.23      -46.76     81.43 o 
   3  -2  16     2695.16     2813.78    239.05 o 
   4  -2  16      220.25      222.39     92.67 o 
   5  -2  16        0.99      -62.76     83.91 o 
   6  -2  16     4006.56     3604.27    274.48 o 
   7  -2  16     3607.19     3539.41    271.82 o 
  -2  -1  16     6929.41     8276.66    509.15 o 
  -1  -1  16       48.88      -59.24     85.34 o 
   0  -1  16      500.91      770.40    158.10 o 
   1  -1  16     5536.29     5844.61    384.48 o 
   2  -1  16      261.31      152.10     90.29 o 
   3  -1  16      204.46       28.86     86.00 o 
   4  -1  16      303.58      213.91     93.14 o 
   5  -1  16      525.30      508.58    121.43 o 
   6  -1  16     1932.58     1542.51    171.91 o 
   7  -1  16       15.66      -93.91     86.67 o 
  -1   0  16       38.37      -25.62    100.76 o 
   0   0  16      950.84     1062.31    176.00 o 
   1   0  16     2002.84     2397.96    221.81 o 
   2   0  16     4527.64     4877.63    331.91 o 
   3   0  16       83.14      108.76     82.38 o 
   4   0  16       95.10      101.91     74.57 o 
   5   0  16     4361.34     4049.90    287.63 o 
   6   0  16      206.45      273.53    108.38 o 
   7   0  16     1105.91     1065.07    163.43 o 
   8   0  16      323.03      188.86    114.10 o 
  -1   1  16      370.85      556.77    142.67 o 
   0   1  16     2673.12     2802.06    242.96 o 
   1   1  16     3617.97     3915.42    291.72 o 
   2   1  16       57.50       50.19     89.62 o 
   3   1  16       53.28        2.67     84.57 o 
   4   1  16     1937.82     2065.57    193.34 o 
   5   1  16      842.35     1019.83    152.57 o 
   6   1  16     1145.86     1241.65    172.86 o 
   7   1  16     1012.29      993.74    157.34 o 
   8   1  16      129.02       99.43    103.53 o 
   0   2  16        7.61       22.57     91.91 o 
   1   2  16     2157.45     2285.58    209.62 o 
   2   2  16      382.32      365.06    118.00 o 
   3   2  16      847.64     1084.88    158.10 o 
   4   2  16      303.78      244.86     95.72 o 
   5   2  16       31.35      -60.19     68.48 o 
   6   2  16      331.68      237.53     94.38 o 
   7   2  16       78.36     -122.43     81.62 o 
   8   2  16      242.50      286.39    121.53 o 
   1   3  16        0.07     -121.72     81.14 o 
   2   3  16      368.57      444.30    118.29 o 
   3   3  16     2692.92     2963.11    234.01 o 
   4   3  16      125.69      -12.67     80.00 o 
   5   3  16     5044.32     4837.44    317.82 o 
   6   3  16       51.91      -49.24     75.43 o 
   7   3  16      375.49      160.10     95.15 o 
   8   3  16     4682.65     4887.16    342.48 o 
   2   4  16     1481.29     1549.65    169.81 o 
   3   4  16      249.15      217.62    101.72 o 
   4   4  16        0.72      -76.38     68.67 o 
   5   4  16     2956.71     2839.11    227.15 o 
   6   4  16     1261.92     1321.08    177.62 o 
   7   4  16        0.33       -2.10     84.38 o 
   3   5  16      879.69     1128.22    164.77 o 
   4   5  16      278.27      289.63    102.57 o 
   5   5  16      463.08      401.72    117.05 o 
   6   5  16     1437.17     1830.14    195.05 o 
   7   5  16      120.68      104.29    111.91 o 
   4   6  16      252.48      297.44    106.95 o 
   5   6  16      774.36      788.21    152.67 o 
   1  -3  17      271.46      355.72    130.86 o 
   2  -3  17      995.09      932.02    167.34 o 
   3  -3  17      722.55      716.97    157.34 o 
   4  -3  17      361.61      196.39    107.24 o 
   0  -2  17      210.11      308.77    141.24 o 
   1  -2  17       18.57      -21.62     94.95 o 
   2  -2  17        9.94      -51.81     99.43 o 
   3  -2  17       49.70      -10.57     99.72 o 
   4  -2  17       40.86      -26.95     82.95 o 
   5  -2  17      313.06      256.10    105.43 o 
   0  -1  17     1390.43     1649.37    222.10 o 
   1  -1  17      384.69      179.15    118.38 o 
   2  -1  17      922.02      901.45    156.86 o 
   3  -1  17     5816.23     6307.76    402.96 o 
   4  -1  17     4384.98     4099.81    299.34 o 
   5  -1  17       58.48      -13.24     84.00 o 
   6  -1  17     1312.78     1476.41    167.43 o 
   0   0  17      975.47     1524.61    212.48 o 
   1   0  17       35.85      124.57    108.86 o 
   2   0  17       15.96        1.62     86.57 o 
   3   0  17     1232.63     1467.56    194.86 o 
   4   0  17       23.83       11.62     89.72 o 
   5   0  17      100.94       59.43     88.86 o 
   6   0  17      476.89      489.34    125.53 o 
   0   1  17        0.03      -61.91     95.24 o 
   1   1  17     2716.02     2945.59    256.20 o 
   2   1  17     3631.90     3788.47    285.53 o 
   3   1  17     1962.66     1937.28    199.72 o 
   4   1  17      679.50      643.92    127.91 o 
   5   1  17     1512.68     1371.36    185.81 o 
   6   1  17     1157.43     1316.13    184.67 o 
   7   1  17       69.37      -15.24     90.00 o 
   1   2  17      319.96      268.96    118.38 o 
   2   2  17      183.61       57.33    109.72 o 
   3   2  17     3283.64     3537.13    269.82 o 
   4   2  17       93.72        0.10     82.48 o 
   5   2  17     3752.98     3729.04    278.96 o 
   6   2  17        2.66      -47.43     75.53 o 
   7   2  17      594.49      542.96    140.38 o 
   1   3  17      447.27      482.96    132.76 o 
   2   3  17        4.29      -20.00     93.72 o 
   3   3  17     4290.52     4821.63    329.34 o 
   4   3  17      269.75      171.05     94.48 o 
   5   3  17        3.74       -9.52     93.72 o 
   6   3  17     1151.74     1140.60    168.19 o 
   2   4  17       64.51        0.76     88.95 o 
   3   4  17      366.79      338.58    115.91 o 
   4   4  17      167.80      119.91    101.81 o 
   5   4  17       75.60      -96.00     90.48 o 
   6   4  17       46.58     -118.67     93.43 o 
   3   0  18        1.72      -42.19     99.43 o 
   4   0  18     1045.42     1277.27    185.34 o 
   3   1  18       50.33      155.05    113.05 o 
   4   1  18      175.40      -22.29     97.43 o 
                                                 
